# Supplementary material for: Investigating the Interplay between Nucleoid-Associated Proteins, DNA Curvature, and CRISPR Elements Using Comparative Genomics
Source: PLoS One. 2014 Mar 3;9(3):e90940. doi: 10.1371/journal.pone.0090940 (PMC3940949; doi:10.1371/journal.pone.0090940)
Supplement: File S1 — Raw data for genomes analyzed in this work. (XLS) [file pone.0090940.s001.xls]

## Sheet: new_Supplementary table S1
Organism	MaxQ_A2T2	MaxQ_AT4	NAPs	CRISPRs
Acaryochloris_marina_MBIC11017	3.299	3.561	HUbeta cbpA dps	Y
Acholeplasma_laidlawii_PG-8A	3.086	2.564	HUbeta dps	N
Acidimicrobium_ferrooxidans_DSM_10331	2.002	1.863		Y
Acidiphilium_cryptum_JF-5	3.378	2.278	IHFbeta HUbeta IHFalpha Lrp	Y
Acidithiobacillus_ferrooxidans_ATCC_23270	3.23	2.234	IHFbeta HUbeta cbpA IHFalpha Fis Lrp	Y
Acidobacteria_bacterium_Ellin345	3.114	2.523	IHFbeta HUbeta Lrp dps	N
Acidobacterium_capsulatum_ATCC_51196	2.555	2.201	IHFbeta HUbeta	Y
Acidothermus_cellulolyticus_11B	2.528	1.544	HUbeta dps	Y
Acidovorax_avenae_subsp._citrulli_AAC00-1	2.052	2.154	IHFbeta HUbeta IHFalpha Fis Lrp HNS dps	N
Acinetobacter_baumannii_AB0057	3.275	3.918	IHFbeta HUbeta cbpA IHFalpha Fis Lrp HNS	Y
Actinobacillus_pleuropneumoniae_L20	3.624	3.6	IHFbeta IHFalpha MukB Fis Lrp HNS HUalpha dps	Y
Actinobacillus_succinogenes_130Z	3.567	3.561	IHFbeta IHFalpha MukB Fis Lrp HNS HUalpha dps	Y
Actinosynnema_mirum_DSM_43827	3.098	2.305	HUbeta Lrp dps	N
Aeromonas_hydrophila_subsp._hydrophila_ATCC_7966	3.076	2.396	IHFbeta HUbeta IHFalpha MukB Fis Lrp HNS HUalpha dps	N
Aeromonas_salmonicida_subsp._salmonicida_A449	2.852	2.448	IHFbeta HUbeta IHFalpha MukB Fis Lrp HNS HUalpha dps	N
Aeropyrum_pernix_K1	2.331	1.898		Y
Aggregatibacter_aphrophilus_NJ8700	4.639	4.18	IHFbeta cbpA IHFalpha MukB Fis Lrp HNS HUalpha dps	Y
Agrobacterium_radiobacter_K84_chromosome_1	1.825	2.295	IHFbeta HUbeta IHFalpha Lrp dps	N
Agrobacterium_tumefaciens_str._C58_chromosome_circular	3.028	2.428	IHFbeta HUbeta IHFalpha Lrp dps	N
Agrobacterium_vitis_S4_chromosome_1	3.177	2.454	IHFbeta HUbeta IHFalpha Lrp dps	N
Akkermansia_muciniphila_ATCC_BAA-835	3.366	2.175	HUbeta	Y
Alcanivorax_borkumensis_SK2	3.209	2.362	IHFbeta HUbeta cbpA IHFalpha Fis Lrp HNS dps	N
Aliivibrio_salmonicida_LFI1238_chromosome_1	2.789	3.218	IHFbeta HUbeta IHFalpha MukB Fis Lrp HNS HUalpha	N
Alkalilimnicola_ehrlichii_MLHE-1	2.301	2.498	IHFbeta HUbeta cbpA IHFalpha Fis HNS	Y
Alkaliphilus_metalliredigens_QYMF	2.485	2.329	HUbeta dps	Y
Alkaliphilus_oremlandii_OhILAs	2.303	2.279	HUbeta Lrp dps	N
Alteromonas_macleodii_Deep_ecotype	4.064	3.141	HUbeta IHFalpha Fis Lrp HNS dps	Y
Anabaena_variabilis_ATCC_29413	2.833	2.849	HUbeta cbpA dps	Y
Anaerocellum_thermophilum_DSM_6725	1.559	2.65	HUbeta	Y
Anaeromyxobacter_dehalogenans_2CP-1	1.624	1.949	IHFbeta HUbeta cbpA IHFalpha Fis dps	Y
Anaplasma_marginale_str._Florida	2.188	2.298	HUbeta IHFalpha	N
Anaplasma_phagocytophilum_HZ	3.071	2.093	IHFbeta HUbeta IHFalpha	N
Anoxybacillus_flavithermus_WK1	2.62	2.354	HUbeta dps	Y
Aquifex_aeolicus_VF5	3.198	2.877	IHFbeta IHFalpha	Y
Archaeoglobus_fulgidus_DSM_4304	4.39	3.359		Y
Arcobacter_butzleri_RM4018	3.656	3.257	HUbeta cbpA dps	N
Aromatoleum_aromaticum_EbN1	2.458	2.034	IHFbeta HUbeta cbpA IHFalpha Lrp HNS dps	N
Arthrobacter_aurescens_TC1	3.307	2.152	HUbeta cbpA dps	N
Arthrobacter_chlorophenolicus_A6	2.686	1.543	HUbeta dps	Y
Aster_yellows_witches-broom_phytoplasma_AYWB	3.328	2.92	HUbeta	N
Azorhizobium_caulinodans_ORS_571	2.549	2.168	IHFbeta HUbeta IHFalpha Lrp dps	N
Azotobacter_vinelandii_DJ	2.59	2.096	IHFbeta HUbeta cbpA IHFalpha Fis Lrp HUalpha dps	Y
Bacillus_amyloliquefaciens_FZB42	3.385	3.663	HUbeta Lrp dps	N
Bacillus_anthracis_str._A0248	2.509	2.125	HUbeta Lrp dps	N
Bacillus_cereus_03BB102	2.71	2.367	HUbeta Lrp dps	N
Bacillus_clausii_KSM-K16	2.352	3.406	HUbeta Lrp dps	Y
Bacillus_halodurans_C-125	2.386	2.489	HUbeta Lrp dps	Y
Bacillus_licheniformis_ATCC_14580	1.833	2.379	HUbeta Lrp dps	N
Bacillus_pumilus_SAFR-032	2.825	2.788	HUbeta Lrp dps	N
Bacillus_subtilis_subsp._subtilis_str._168	2.353	2.503	HUbeta Lrp dps	N
Bacillus_thuringiensis_serovar_konkukian_str._97-27	2.165	1.963	HUbeta Lrp dps	N
Bacillus_weihenstephanensis_KBAB4	2.328	2.629	HUbeta Lrp dps	N
Bacteroides_fragilis_NCTC_9343	4.128	3.952	HUbeta cbpA dps	Y
Bacteroides_thetaiotaomicron_VPI-5482	4.008	3.94	HUbeta Lrp dps	N
Bacteroides_vulgatus_ATCC_8482	4.134	4.249	HUbeta cbpA Lrp	N
Bartonella_bacilliformis_KC583	3.454	2.816	IHFbeta HUbeta IHFalpha	N
Bartonella_grahamii_as4aup	3.171	2.528	IHFbeta HUbeta IHFalpha HNS	N
Bartonella_henselae_str._Houston-1	3.065	2.137	IHFbeta HUbeta IHFalpha HNS	N
Bartonella_quintana_str._Toulouse	2.612	2.706	IHFbeta HUbeta IHFalpha HNS	N
Bartonella_tribocorum_CIP_105476	3.229	2.541	IHFbeta HUbeta IHFalpha HNS	N
Baumannia_cicadellinicola_str._Hc_(Homalodisca_coagulata)	2.78	2.216	HNS HUalpha	N
Bdellovibrio_bacteriovorus_HD100	2.468	1.89	IHFbeta HUbeta IHFalpha Fis dps	N
Beijerinckia_indica_subsp._indica_ATCC_9039	2.863	2.472	IHFbeta HUbeta IHFalpha dps	N
Beutenbergia_cavernae_DSM_12333	1.764	2.108	HUbeta Lrp dps	N
Bifidobacterium_adolescentis_ATCC_15703	3.057	2.918	HUbeta Lrp	Y
Bifidobacterium_animalis_subsp._lactis_AD011	3.714	2.479	HUbeta Lrp dps	Y
Bifidobacterium_longum_DJO10A	3.389	2.161	HUbeta Lrp dps	Y
Bordetella_avium_197N	2.258	1.986	IHFbeta HUbeta cbpA IHFalpha Fis Lrp HNS dps	N
Bordetella_bronchiseptica_RB50	2.909	2.178	IHFbeta HUbeta cbpA IHFalpha Fis Lrp HNS dps	N
Bordetella_parapertussis_12822	2.988	2.721	IHFbeta HUbeta cbpA IHFalpha Fis Lrp HNS dps	N
Bordetella_pertussis_Tohama_I	1.875	1.645	IHFbeta HUbeta cbpA IHFalpha Fis Lrp HNS dps	N
Bordetella_petrii_DSM_12804	2.461	2.413	IHFbeta HUbeta cbpA IHFalpha Fis Lrp HNS dps	N
Borrelia_afzelii_PKo	1.933	2.277	IHFbeta cbpA dps	N
Borrelia_burgdorferi_B31	1.792	1.605	IHFbeta cbpA dps	N
Borrelia_duttonii_Ly	1.848	1.525	IHFbeta cbpA dps	N
Borrelia_garinii_PBi_chromosome_linear	1.988	2.463	IHFbeta cbpA dps	N
Borrelia_hermsii_DAH	2.203	2.227	IHFbeta cbpA dps	N
Borrelia_recurrentis_A1	1.806	1.651	IHFbeta cbpA dps	N
Borrelia_turicatae_91E135	2.525	2.056	IHFbeta cbpA dps	N
Brachyspira_hyodysenteriae_WA1	2.199	2.501		N
Bradyrhizobium_japonicum_USDA_110	1.654	1.742	IHFbeta HUbeta IHFalpha Lrp dps	N
Brevibacillus_brevis_NBRC_100599	2.577	2.181	HUbeta Lrp dps	N
Brucella_abortus_biovar_1_str._9-941_chromosome_I	3.102	2.677	IHFbeta HUbeta IHFalpha Lrp dps	N
Brucella_canis_ATCC_23365_chromosome_I	3.232	2.679	IHFbeta HUbeta IHFalpha Lrp dps	N
Brucella_melitensis_16M_chromosome_I	3.173	2.834	IHFbeta HUbeta IHFalpha Lrp dps	N
Brucella_microti_CCM_4915_chromosome_1	3.123	2.643	IHFbeta HUbeta IHFalpha Lrp dps	N
Brucella_ovis_ATCC_25840_chromosome_I	3.045	2.669	IHFbeta HUbeta IHFalpha Lrp dps	N
Brucella_suis_1330_chromosome_I	3.213	2.654	IHFbeta HUbeta IHFalpha Lrp dps	N
Buchnera_aphidicola_str._5A_(Acyrthosiphon_pisum)	2.808	2.466	IHFbeta IHFalpha Fis HNS HUalpha	N
Burkholderia_cenocepacia_AU_1054_chromosome_1	1.941	1.405	IHFbeta HUbeta IHFalpha Lrp HNS dps	N
Burkholderia_cepacia_AMMD_chromosome_1	2.536	1.96	IHFbeta HUbeta IHFalpha Fis Lrp HNS dps	Y
Burkholderia_glumae_BGR1_chromosome_1	2.146	1.791	IHFbeta HUbeta IHFalpha Fis Lrp HNS dps	N
Burkholderia_mallei_ATCC_23344_chromosome_1	2.791	1.792	IHFbeta HUbeta IHFalpha Fis Lrp HNS dps	N
Burkholderia_multivorans_ATCC_17616_chromosome_1	2.282	1.767	IHFbeta HUbeta IHFalpha Fis Lrp HNS dps	N
Burkholderia_phymatum_STM815_chromosome_1	1.875	2.018	IHFbeta HUbeta cbpA IHFalpha Fis Lrp HNS dps	N
Burkholderia_phytofirmans_PsJN_chromosome_1	3.864	2.326	IHFbeta HUbeta cbpA IHFalpha Fis Lrp HNS dps	N
Burkholderia_pseudomallei_1106a_chromosome_I	3.014	1.694	IHFbeta HUbeta IHFalpha Fis Lrp HNS dps	N
Burkholderia_thailandensis_E264_chromosome_I	2.592	2.068	IHFbeta HUbeta IHFalpha Fis Lrp HNS dps	N
Burkholderia_vietnamiensis_G4_chromosome_1	2.034	2.484	IHFbeta HUbeta IHFalpha Fis Lrp HNS dps	N
Burkholderia_xenovorans_LB400_chromosome_1	2.839	2.399	IHFbeta HUbeta cbpA IHFalpha Fis Lrp HNS dps	N
Caldicellulosiruptor_saccharolyticus_DSM_8903	1.86	1.701	HUbeta	Y
Caldivirga_maquilingensis_IC-167	1.952	1.603		Y
Campylobacter_concisus_13826	3.941	3.898	HUbeta cbpA	N
Campylobacter_curvus_525.92	3.764	3.565	cbpA dps	Y
Campylobacter_fetus_subsp._fetus_82-40	3.82	3.768	HUbeta cbpA dps	Y
Campylobacter_hominis_ATCC_BAA-381	3.774	3.793	HUbeta cbpA dps	Y
Campylobacter_jejuni_RM1221	3.852	3.902	HUbeta cbpA dps	Y
Campylobacter_lari_RM2100	3.629	3.235	HUbeta cbpA dps	N
Candidatus_Amoebophilus_asiaticus_5a2	3.456	2.713	HUbeta	N
Candidatus_Azobacteroides_pseudotrichonymphae_genomovar._CFP2	2.034	2.256	HUbeta	N
Candidatus_Blochmannia_floridanus	2.075	2.105		N
Candidatus_Blochmannia_pennsylvanicus_str._BPEN	1.634	2.488	HNS	N
Candidatus_Carsonella_ruddii_PV	2.104	2.315		N
Candidatus_Desulfococcus_oleovorans_Hxd3	2.747	3.293	IHFbeta HUbeta cbpA IHFalpha	Y
Candidatus_Desulforudis_audaxviator_MP104C	1.738	2.002	HUbeta cbpA	Y
Candidatus_Hamiltonella_defensa_5AT_(Acyrthosiphon_pisum)	3.28	2.942	IHFbeta IHFalpha MukB Fis HNS	N
Candidatus_Hodgkinia_cicadicola_Dsem	1.636	2.199		N
Candidatus_Korarchaeum_cryptofilum_OPF8	3.419	3.961		Y
Candidatus_Liberibacter_asiaticus_str._psy62	2.814	2.621	IHFbeta IHFalpha	N
Candidatus_Methanoregula_boonei_6A8	2.588	2.538		N
Candidatus_Methanosphaerula_palustris_E1-9c	2.685	3.088		Y
Candidatus_Pelagibacter_ubique_HTCC1062	2.015	1.756	IHFbeta HUbeta IHFalpha	N
Candidatus_Phytoplasma_australiense	2.502	2.193	HUbeta	N
Candidatus_Phytoplasma_mali	1.92	2.546	HUbeta	N
Candidatus_Protochlamydia_amoebophila_UWE25	3.314	1.959	dps	N
Candidatus_Ruthia_magnifica_str._Cm_(Calyptogena_magnifica)	3.902	3.881	IHFbeta HUbeta IHFalpha Fis	N
Candidatus_Sulcia_muelleri_GWSS	2.465	2.596		N
Candidatus_Vesicomyosocius_okutanii_HA	3.672	3.323	IHFbeta HUbeta IHFalpha	N
Carboxydothermus_hydrogenoformans_Z-2901	2.487	2.049	HUbeta	Y
Caulobacter_crescentus_CB15	1.999	2.344	IHFbeta HUbeta cbpA IHFalpha Lrp dps	N
Cellvibrio_japonicus_Ueda107	3.852	3.743	IHFbeta HUbeta IHFalpha Fis Lrp dps	Y
Chlamydia_muridarum_Nigg	2.553	2.349		N
Chlamydia_trachomatis_434_Bu	3.054	3.34		N
Chlamydophila_abortus_S26_3	2.759	1.836		N
Chlamydophila_caviae_GPIC	2.032	2.421		N
Chlamydophila_felis_Fe_C-56	2.844	2.188		N
Chlamydophila_pneumoniae_AR39	2.24	2.758		N
Chlorobaculum_parvum_NCIB_8327	4.024	3.259	HUbeta Lrp	Y
Chlorobium_chlorochromatii_CaD3	4.523	3.707	HUbeta Lrp	Y
Chlorobium_limicola_DSM_245	4.233	2.554	HUbeta Lrp HNS	Y
Chlorobium_phaeobacteroides_BS1	3.387	2.815	HUbeta Lrp	Y
Chlorobium_tepidum_TLS	3.893	2.99	HUbeta Lrp	Y
Chloroflexus_aggregans_DSM_9485	2.894	2.245	HUbeta cbpA dps	Y
Chloroflexus_aurantiacus_J-10-fl	2.906	2.344	HUbeta cbpA dps	Y
Chloroherpeton_thalassium_ATCC_35110	4.672	4.603	IHFbeta HUbeta cbpA Lrp	Y
Chromobacterium_violaceum_ATCC_12472	3.442	2.69	IHFbeta HUbeta IHFalpha Fis Lrp HNS dps	Y
Chromohalobacter_salexigens_DSM_3043	2.286	2.107	IHFbeta HUbeta cbpA IHFalpha Fis Lrp HUalpha dps	Y
Citrobacter_koseri_ATCC_BAA-895	3.777	3.72	IHFbeta HUbeta cbpA IHFalpha stpA MukB Fis Lrp HNS HUalpha dps	Y
Clavibacter_michiganensis_subsp._michiganensis_NCPPB_382	2.14	2.226	HUbeta dps	N
Clostridium_acetobutylicum_ATCC_824	2.621	1.895	HUbeta Lrp	N
Clostridium_beijerinckii_NCIMB_8052	2.75	2.263	HUbeta Lrp	N
Clostridium_botulinum_A_str._ATCC_19397	1.813	2.922	HUbeta Lrp	Y
Clostridium_cellulolyticum_H10	3.038	2.916	HUbeta	Y
Clostridium_difficile_630	1.586	2.407	HUbeta Lrp	Y
Clostridium_kluyveri_DSM_555	1.914	1.753	HUbeta	Y
Clostridium_novyi_NT	2.815	2.234	HUbeta	Y
Clostridium_perfringens_ATCC_13124	2.466	1.771	HUbeta	Y
Clostridium_phytofermentans_ISDg	2.288	1.831	HUbeta	N
Clostridium_tetani_E88	2.359	1.916	dps	Y
Clostridium_thermocellum_ATCC_27405	2.912	3.539	HUbeta	Y
Colwellia_psychrerythraea_34H	3.853	3.709	IHFbeta HUbeta IHFalpha Fis Lrp	N
Coprothermobacter_proteolyticus_DSM_5265	2.395	2.274	HUbeta	Y
Corynebacterium_aurimucosum_ATCC_700975	3.588	1.803		Y
Corynebacterium_diphtheriae_NCTC_13129	3.131	2.007	dps	Y
Corynebacterium_efficiens_YS-314	2.324	2.803	dps	Y
Corynebacterium_glutamicum_ATCC_13032	3.585	3.02	dps	N
Corynebacterium_jeikeium_K411	3.312	2.689		Y
Corynebacterium_kroppenstedtii_DSM_44385	3.629	2.052	dps	N
Corynebacterium_urealyticum_DSM_7109	2.434	1.794		Y
Coxiella_burnetii_CbuG_Q212	2.003	1.901	IHFbeta HUbeta cbpA IHFalpha Fis	N
Cupriavidus_taiwanensis_str._LMG19424_chromosome_I	2.187	2.187	IHFbeta HUbeta IHFalpha Fis Lrp HNS dps	N
Cyanothece_sp._ATCC_51142_chromosome_circular	4.22	3.881	HUbeta cbpA dps	Y
Cytophaga_hutchinsonii_ATCC_33406	2.478	2.129	HUbeta cbpA dps	N
Dechloromonas_aromatica_RCB	2.287	1.588	IHFbeta HUbeta cbpA IHFalpha Fis Lrp HNS dps	N
Dehalococcoides_ethenogenes_195	1.902	1.939		N
Deinococcus_deserti_VCD115	2.291	1.916	HUbeta cbpA Lrp dps	N
Deinococcus_geothermalis_DSM_11300	2.16	2.002	HUbeta cbpA Lrp dps	Y
Deinococcus_radiodurans_R1_chromosome_1	2.917	1.752	HUbeta cbpA Lrp dps	N
Delftia_acidovorans_SPH-1	2.056	1.769	IHFbeta HUbeta cbpA IHFalpha Lrp HNS dps	Y
Desulfatibacillum_alkenivorans_AK-01	2.569	3.361	IHFbeta HUbeta cbpA IHFalpha	Y
Desulfitobacterium_hafniense_DCB-2	2.665	2.092	HUbeta cbpA Lrp	Y
Desulfobacterium_autotrophicum_HRM2	2.614	2.382	IHFbeta HUbeta cbpA IHFalpha Lrp	Y
Desulfotalea_psychrophila_LSv54	2.911	2.585	IHFbeta HUbeta cbpA IHFalpha Lrp HNS	Y
Desulfotomaculum_reducens_MI-1	2.183	1.626	HUbeta	Y
Desulfovibrio_desulfuricans_G20	3.5	2.461	IHFbeta HUbeta cbpA IHFalpha	Y
Desulfovibrio_magneticus_RS-1	4.01	3.068	IHFbeta HUbeta cbpA IHFalpha Lrp	N
Desulfovibrio_vulgaris_str._Miyazaki_F	2.978	2.784	IHFbeta HUbeta cbpA IHFalpha	Y
Desulfurococcus_kamchatkensis_1221n	2.059	1.705		Y
Diaphorobacter_sp._TPSY	2.179	1.716	IHFbeta HUbeta cbpA IHFalpha Fis Lrp HNS dps	Y
Dichelobacter_nodosus_VCS1703A	3.538	3.195	IHFbeta HUbeta IHFalpha Lrp HNS dps	Y
Dickeya_dadantii_Ech703	3.417	2.997	IHFbeta HUbeta IHFalpha MukB Fis Lrp HNS HUalpha dps	Y
Dickeya_zeae_Ech1591	3.502	2.411	IHFbeta HUbeta IHFalpha MukB Fis Lrp HNS HUalpha dps	Y
Dictyoglomus_thermophilum_H-6-12	1.757	2.409	HUbeta	Y
Dictyoglomus_turgidum_DSM_6724	1.944	2.275	HUbeta	Y
Dinoroseobacter_shibae_DFL_12	2.214	2.02	IHFbeta HUbeta IHFalpha HNS dps	Y
Edwardsiella_ictaluri_93-146	2.453	2.097	IHFbeta HUbeta IHFalpha MukB Fis Lrp HNS HUalpha dps	N
Ehrlichia_canis_str._Jake	2.05	1.935	IHFbeta HUbeta IHFalpha	N
Ehrlichia_chaffeensis_str._Arkansas	1.683	2.223	IHFbeta HUbeta IHFalpha	N
Ehrlichia_ruminantium_str._Gardel	2.031	2.035	IHFbeta HUbeta IHFalpha	N
Elusimicrobium_minutum_Pei191	2.198	2.34	HUbeta cbpA	Y
Enterobacter_sakazakii_ATCC_BAA-894	3.054	2.64	IHFbeta HUbeta IHFalpha MukB Fis Lrp HNS HUalpha dps	Y
Enterobacter_sp._638	4.62	4.423	IHFbeta HUbeta IHFalpha stpA MukB Fis Lrp HNS HUalpha dps	Y
Enterococcus_faecalis_V583	3.868	3.578	HUbeta dps	N
Erwinia_carotovora_subsp._atroseptica_SCRI1043	4.004	3.462	IHFbeta HUbeta IHFalpha MukB Fis Lrp HNS HUalpha dps	Y
Erwinia_tasmaniensis_Et1_99	3.35	2.801	IHFbeta HUbeta IHFalpha MukB Fis Lrp HNS HUalpha dps	Y
Erythrobacter_litoralis_HTCC2594	2.757	1.752	IHFbeta HUbeta IHFalpha dps	N
Escherichia_coli_536	4.068	3.154	IHFbeta HUbeta cbpA IHFalpha stpA MukB Fis Lrp HNS HUalpha dps	Y
Escherichia_fergusonii_ATCC_35469	4.061	3.937	IHFbeta HUbeta cbpA IHFalpha stpA MukB Fis Lrp HNS HUalpha dps	Y
Eubacterium_eligens_ATCC_27750	2.908	2.877	HUbeta Lrp	Y
Eubacterium_rectale_ATCC_33656	3.188	3.055	HUbeta Lrp	Y
Exiguobacterium_sibiricum_255-15	3.228	2.096	HUbeta cbpA dps	Y
Fervidobacterium_nodosum_Rt17-B1	2.39	2.352	HUbeta	Y
Finegoldia_magna_ATCC_29328	2.436	2.483	HUbeta cbpA	Y
Flavobacteriaceae_bacterium_3519-10	4.071	3.63	HUbeta dps	N
Flavobacterium_johnsoniae_UW101	4.431	4.23	HUbeta cbpA dps	N
Flavobacterium_psychrophilum_JIP02_86	4.127	4.398	HUbeta	Y
Francisella_philomiragia_subsp._philomiragia_ATCC_25017	2.994	2.578	HUbeta cbpA	Y
Francisella_tularensis_subsp._holarctica	1.94	1.936	HUbeta cbpA	N
Frankia_alni_ACN14a	1.722	2.065	HUbeta cbpA Lrp dps	Y
Fusobacterium_nucleatum_subsp._nucleatum_ATCC_25586	2.782	2.981	HUbeta	Y
Gemmatimonas_aurantiaca_T-27	2.641	2.065	IHFbeta dps	N
Geobacillus_kaustophilus_HTA426	2.839	2.469	HUbeta dps	Y
Geobacillus_thermodenitrificans_NG80-2	2.261	2.17	HUbeta dps	Y
Geobacter_bemidjiensis_Bem	3.527	1.96	IHFbeta HUbeta cbpA IHFalpha Lrp	N
Geobacter_lovleyi_SZ	2.499	2.431	IHFbeta HUbeta cbpA IHFalpha	Y
Geobacter_metallireducens_GS-15	1.901	1.709	IHFbeta HUbeta cbpA IHFalpha	Y
Geobacter_sulfurreducens_PCA	2.69	2.375	IHFbeta HUbeta cbpA IHFalpha	Y
Geobacter_uraniireducens_Rf4	2.485	2.411	IHFbeta HUbeta cbpA IHFalpha	Y
Gloeobacter_violaceus_PCC_7421	3.976	2.263	HUbeta cbpA Lrp dps	N
Gluconacetobacter_diazotrophicus_PAl_5	3.582	2.844	IHFbeta HUbeta IHFalpha Lrp dps	Y
Gluconobacter_oxydans_621H	2.719	1.722	IHFbeta HUbeta IHFalpha dps	N
Gramella_forsetii_KT0803	2.639	3.547	HUbeta cbpA Lrp dps	N
Granulibacter_bethesdensis_CGDNIH1	2.628	2.967	IHFbeta HUbeta IHFalpha dps	Y
Haemophilus_ducreyi_35000HP	3.465	3.353	IHFbeta IHFalpha MukB Fis Lrp HUalpha dps	N
Haemophilus_influenzae_86-028NP	3.759	3.458	IHFbeta IHFalpha MukB Fis Lrp HNS HUalpha dps	N
Haemophilus_parasuis_SH0165	3.802	3.444	IHFbeta IHFalpha MukB Fis Lrp HNS HUalpha dps	N
Haemophilus_somnus_129PT	3.667	3.763	IHFbeta IHFalpha MukB Fis Lrp HNS HUalpha dps	N
Hahella_chejuensis_KCTC_2396	2.538	3.734	IHFbeta HUbeta cbpA IHFalpha Fis Lrp HUalpha dps	Y
Haloarcula_marismortui_ATCC_43049_chromosome_I	2.946	2.07		Y
Halobacterium_salinarum_R1	2.294	2.944		N
Haloquadratum_walsbyi_DSM_16790	2.991	2.847		Y
Halorhodospira_halophila_SL1	1.943	1.666	IHFbeta HUbeta IHFalpha Fis HNS	Y
Halorubrum_lacusprofundi_ATCC_49239_chromosome_1	2.909	2.32		Y
Halothermothrix_orenii_H_168	1.982	2.444		Y
Helicobacter_acinonychis_str._Sheeba	3.891	3.979	HUbeta cbpA dps	N
Helicobacter_hepaticus_ATCC_51449	2.939	2.874	HUbeta cbpA dps	N
Helicobacter_pylori_26695	3.423	3.282	HUbeta cbpA dps	N
Heliobacterium_modesticaldum_Ice1	3.106	2.404	HUbeta Lrp	Y
Herminiimonas_arsenicoxydans	2.99	3.021	IHFbeta HUbeta cbpA IHFalpha Fis Lrp dps	N
Herpetosiphon_aurantiacus_ATCC_23779	4.192	3.758	HUbeta dps	Y
Hirschia_baltica_ATCC_49814	3.894	3.644	IHFbeta HUbeta IHFalpha Lrp dps	N
Hydrogenobaculum_sp._Y04AAS1	2.102	2.449	IHFbeta HUbeta IHFalpha	Y
Hyperthermus_butylicus_DSM_5456	2.632	2.226		Y
Hyphomonas_neptunium_ATCC_15444	1.801	2.078	IHFbeta HUbeta IHFalpha dps	N
Idiomarina_loihiensis_L2TR	2.36	2.561	IHFbeta HUbeta IHFalpha Fis Lrp HNS dps	N
Ignicoccus_hospitalis_KIN4_I	2.564	1.953		Y
Jannaschia_sp._CCS1	3.758	4.027	IHFbeta HUbeta IHFalpha Lrp HNS dps	N
Janthinobacterium_sp._Marseille	2.994	3.51	IHFbeta HUbeta cbpA IHFalpha Fis Lrp dps	N
Kineococcus_radiotolerans_SRS30216	1.814	1.474	HUbeta Lrp dps	N
Klebsiella_pneumoniae_342	3.277	2.398	IHFbeta HUbeta cbpA IHFalpha stpA MukB Fis Lrp HNS HUalpha dps	Y
Kocuria_rhizophila_DC2201	2.62	2.778	HUbeta dps	N
Kosmotoga_olearia_TBF_19.5.1	2.555	2.21	HUbeta	N
Lactobacillus_acidophilus_NCFM	2.724	2.071	HUbeta	Y
Lactobacillus_brevis_ATCC_367	3.538	2.339	HUbeta	Y
Lactobacillus_casei_ATCC_334	2.089	2.478	HUbeta	Y
Lactobacillus_casei_BL23	2.173	2.549	HUbeta	Y
Lactobacillus_delbrueckii_subsp._bulgaricus_ATCC_11842	2.737	2.028	HUbeta Lrp	Y
Lactobacillus_fermentum_IFO_3956	2.79	2.174	HUbeta Lrp dps	Y
Lactobacillus_gasseri_ATCC_33323	2.722	3.327	HUbeta dps	N
Lactobacillus_helveticus_DPC_4571	2.342	2.559	HUbeta dps	Y
Lactobacillus_johnsonii_NCC_533	1.989	1.966	HUbeta dps	N
Lactobacillus_plantarum_JDM1	2.701	1.85	HUbeta Lrp dps	N
Lactobacillus_sakei_subsp._sakei_23K	2.772	3.355	HUbeta	N
Lactobacillus_salivarius_UCC118	2.208	1.86	HUbeta dps	N
Lactococcus_lactis_subsp._cremoris_MG1363	3.242	3.02	HUbeta dps	N
Laribacter_hongkongensis_HLHK9	2.533	1.77	IHFbeta HUbeta IHFalpha Fis Lrp HNS dps	N
Lawsonia_intracellularis_PHE_MN1-00	2.035	1.906	IHFbeta cbpA IHFalpha	N
Legionella_pneumophila_str._Corby	3.135	3.481	IHFbeta HUbeta cbpA IHFalpha Fis Lrp dps	N
Leifsonia_xyli_subsp._xyli_str._CTCB07	2.858	2.494	HUbeta dps	N
Leptospira_biflexa_serovar_Patoc_strain_Patoc_1_(Ames)_chromosome_I	2.38	2.206	HUbeta dps	N
Leptospira_borgpetersenii_serovar_Hardjo-bovis_JB197_chromosome_1	1.827	2.661	dps	N
Leptospira_interrogans_serovar_Copenhageni_str._Fiocruz_L1-130_chromosome_I	2.331	2.207	dps	Y
Leptothrix_cholodnii_SP-6	2.785	2.219	IHFbeta HUbeta cbpA IHFalpha Fis Lrp HNS dps	Y
Leuconostoc_citreum_KM20	4.082	3.281	HUbeta dps	N
Leuconostoc_mesenteroides_subsp._mesenteroides_ATCC_8293	2.651	2.612	HUbeta dps	N
Listeria_innocua_Clip11262	3.185	3.023	HUbeta dps	Y
Listeria_monocytogenes_Clip81459	3.383	3.561	HUbeta dps	N
Listeria_welshimeri_serovar_6b_str._SLCC5334	3.305	3.652	HUbeta dps	N
Lysinibacillus_sphaericus_C3-41	3.693	3.277	HUbeta Lrp dps	Y
Macrococcus_caseolyticus_JCSC5402	2.891	2.983	dps	N
Magnetococcus_sp._MC-1	3.416	2.922	IHFbeta HUbeta cbpA IHFalpha	Y
Magnetospirillum_magneticum_AMB-1	3.627	2.27	IHFbeta HUbeta IHFalpha	N
Mannheimia_succiniciproducens_MBEL55E	3.375	2.848	IHFbeta IHFalpha MukB Fis Lrp HNS HUalpha dps	Y
Maricaulis_maris_MCS10	2.677	2.208	IHFbeta HUbeta IHFalpha dps	N
Marinobacter_aquaeolei_VT8	1.584	2.436	IHFbeta HUbeta cbpA IHFalpha Fis Lrp HUalpha dps	N
Marinomonas_sp._MWYL1	4.63	3.88	IHFbeta HUbeta cbpA IHFalpha Fis Lrp HNS	Y
Mesoplasma_florum_L1	3.838	3.604	HUbeta	N
Mesorhizobium_loti_MAFF303099	2.031	2.525	IHFbeta HUbeta IHFalpha Lrp	N
Metallosphaera_sedula_DSM_5348	1.724	2.121		Y
Methanobrevibacter_smithii_ATCC_35061	4.432	4.044		Y
Methanocaldococcus_jannaschii_DSM_2661	4.558	4.081		Y
Methanococcoides_burtonii_DSM_6242	3.047	2.608		Y
Methanococcus_aeolicus_Nankai-3	2.206	2.084		Y
Methanococcus_maripaludis_C5	4.893	4.821		Y
Methanococcus_vannielii_SB	4.922	4.533		Y
Methanocorpusculum_labreanum_Z	3.319	3.977		Y
Methanoculleus_marisnigri_JR1	2.815	2.03		Y
Methanopyrus_kandleri_AV19	2.539	2.298		Y
Methanosaeta_thermophila_PT	1.744	1.545		Y
Methanosarcina_acetivorans_C2A	2.545	2.489		Y
Methanosarcina_barkeri_str._fusaro_chromosome_1	1.793	1.821		Y
Methanosarcina_mazei_Go1	2.087	2.003		Y
Methanosphaera_stadtmanae_DSM_3091	2.65	2.458		Y
Methanospirillum_hungatei_JF-1	2.525	2.584		Y
Methanothermobacter_thermautotrophicus_str._Delta_H	2.602	3.037		Y
Methylacidiphilum_infernorum_V4	3.274	2.261	HUbeta cbpA	Y
Methylibium_petroleiphilum_PM1	2.023	2.063	IHFbeta HUbeta IHFalpha Lrp HNS dps	N
Methylobacillus_flagellatus_KT	3.077	1.84	IHFbeta HUbeta IHFalpha Fis dps	Y
Methylobacterium_chloromethanicum_CM4	2.121	1.669	IHFbeta IHFalpha dps	N
Methylobacterium_extorquens_AM1	3.073	1.873	IHFbeta IHFalpha dps	N
Methylobacterium_nodulans_ORS_2060	3.055	2.684	IHFbeta HUbeta IHFalpha Lrp dps	Y
Methylobacterium_populi_BJ001	3.96	1.861	IHFbeta IHFalpha dps	N
Methylobacterium_radiotolerans_JCM_2831	2.456	1.814	IHFbeta IHFalpha Lrp dps	N
Methylocella_silvestris_BL2	2.804	2.242	IHFbeta IHFalpha dps	N
Methylococcus_capsulatus_str._Bath	2.24	2.139	IHFbeta HUbeta cbpA IHFalpha Fis HNS	Y
Methylotenera_mobilis_JLW8	2.624	2.471	IHFbeta HUbeta IHFalpha Fis dps	N
Micrococcus_luteus_NCTC_2665	2.098	2.063	HUbeta cbpA Lrp dps	N
Microcystis_aeruginosa_NIES-843	3.609	3.616	HUbeta cbpA dps	Y
Moorella_thermoacetica_ATCC_39073	3.04	2.852	HUbeta	Y
Mycobacterium_abscessus_chromosome_1	1.9	2.366	HUbeta Lrp dps	N
Mycobacterium_avium_104	2.633	1.957	HUbeta Lrp dps	Y
Mycobacterium_bovis_AF2122_97	2.84	1.646	HUbeta Lrp	Y
Mycobacterium_gilvum_PYR-GCK	3.231	2.053	HUbeta Lrp dps	N
Mycobacterium_leprae_Br4923	2.198	2.965	HUbeta	N
Mycobacterium_marinum_M	2.677	1.739	HUbeta Lrp	N
Mycobacterium_smegmatis_str._MC2_155	3.117	2.337	HUbeta Lrp dps	N
Mycobacterium_tuberculosis_CDC1551	2.806	1.642	HUbeta Lrp	Y
Mycobacterium_ulcerans_Agy99	2.612	2.034	HUbeta Lrp	N
Mycobacterium_vanbaalenii_PYR-1	2.179	1.704	HUbeta Lrp dps	N
Mycoplasma_agalactiae_PG2	3.384	3.182		N
Mycoplasma_arthritidis_158L3-1	3.197	3.063	HUbeta	Y
Mycoplasma_capricolum_subsp._capricolum_ATCC_27343	3.077	3.802	HUbeta	N
Mycoplasma_conjunctivae	3.47	3.654	HUbeta dps	N
Mycoplasma_gallisepticum_R	4.176	4.056	HUbeta	Y
Mycoplasma_genitalium_G37	3.881	4.128	HUbeta	N
Mycoplasma_hyopneumoniae_232	3.843	3.861	HUbeta	N
Mycoplasma_mobile_163K	2.776	2.794	HUbeta	Y
Mycoplasma_mycoides_subsp._mycoides_SC_str._PG1	2.767	2.73	HUbeta	N
Mycoplasma_penetrans_HF-2	3.514	3.308		N
Mycoplasma_pneumoniae_M129	3.734	3.382	HUbeta	N
Mycoplasma_pulmonis_UAB_CTIP	4.205	4.352	HUbeta	N
Mycoplasma_synoviae_53	3.529	3.285	HUbeta	Y
Myxococcus_xanthus_DK_1622	1.589	2.353	IHFbeta HUbeta IHFalpha Lrp dps	Y
Nanoarchaeum_equitans_Kin4-M	2.283	2.44		Y
Natranaerobius_thermophilus_JW_NM-WN-LF	2.163	1.945	HUbeta	N
Natronomonas_pharaonis_DSM_2160	3.455	1.829		Y
Nautilia_profundicola_AmH	3.304	3.404	HUbeta cbpA	N
Neisseria_gonorrhoeae_FA_1090	3.526	3.475	IHFbeta HUbeta IHFalpha Fis Lrp	Y
Neisseria_meningitidis	3.166	2.839	IHFbeta HUbeta IHFalpha Fis Lrp	Y
Neorickettsia_risticii_str._Illinois	2.703	1.941	HUbeta	N
Neorickettsia_sennetsu_str._Miyayama	2.734	2.391	HUbeta	N
Nitratiruptor_sp._SB155-2	3.42	3.604	HUbeta cbpA	N
Nitrobacter_hamburgensis_X14	2.133	2.466	IHFbeta HUbeta IHFalpha HNS dps	N
Nitrobacter_winogradskyi_Nb-255	2.997	1.693	IHFbeta HUbeta IHFalpha dps	Y
Nitrosococcus_oceani_ATCC_19707	2.786	2.625	IHFbeta HUbeta cbpA IHFalpha Fis	Y
Nitrosomonas_europaea_ATCC_19718	3.231	3.279	IHFbeta HUbeta cbpA IHFalpha Fis HNS	Y
Nitrosomonas_eutropha_C91	2.196	2.49	IHFbeta HUbeta cbpA IHFalpha Fis HNS	Y
Nitrosopumilus_maritimus_SCM1	2.851	2.665		Y
Nitrosospira_multiformis_ATCC_25196_chromosome_1	3.489	1.894	IHFbeta HUbeta cbpA IHFalpha Fis	N
Nocardia_farcinica_IFM_10152	2.578	2.135	HUbeta Lrp dps	Y
Nocardioides_sp._JS614	1.831	1.733	HUbeta Lrp	N
Nostoc_punctiforme_PCC_73102	2.363	2.461	HUbeta cbpA dps	Y
Novosphingobium_aromaticivorans_DSM_12444	3.089	2.343	IHFbeta HUbeta IHFalpha Lrp dps	N
Oceanobacillus_iheyensis_HTE831	1.737	1.914	HUbeta dps	N
Ochrobactrum_anthropi_ATCC_49188_chromosome_1	2.981	2.453	IHFbeta HUbeta IHFalpha Lrp dps	N
Oenococcus_oeni_PSU-1	2.334	1.986	HUbeta dps	N
Oligotropha_carboxidovorans_OM5	1.791	2.083	IHFbeta HUbeta IHFalpha HNS dps	N
Onion_yellows_phytoplasma_OY-M	2.858	2.138	HUbeta	N
Opitutus_terrae_PB90-1	3.588	3.183	HUbeta cbpA IHFalpha dps	N
Orientia_tsutsugamushi_Boryong	1.834	2.204	HUbeta	N
Parabacteroides_distasonis_ATCC_8503	3.914	2.903	HUbeta cbpA Lrp dps	Y
Paracoccus_denitrificans_PD1222_chromosome_1	3.478	2.457	IHFbeta HUbeta IHFalpha Lrp HNS dps	Y
Parvibaculum_lavamentivorans_DS-1	2.322	2.118	IHFbeta HUbeta IHFalpha Lrp dps	Y
Pasteurella_multocida_subsp._multocida_str._Pm70	3.868	3.723	IHFbeta IHFalpha MukB Fis Lrp HNS HUalpha dps	Y
Pectobacterium_carotovorum_subsp._carotovorum_PC1	4.067	3.016	IHFbeta HUbeta IHFalpha MukB Fis Lrp HNS HUalpha dps	Y
Pediococcus_pentosaceus_ATCC_25745	2.905	2.376	HUbeta dps	N
Pelobacter_carbinolicus_DSM_2380	2.956	2.929	IHFbeta HUbeta cbpA IHFalpha	Y
Pelobacter_propionicus_DSM_2379	2.584	2.146	IHFbeta HUbeta cbpA IHFalpha	Y
Pelodictyon_luteolum_DSM_273	3.24	2.284	HUbeta Lrp	Y
Pelodictyon_phaeoclathratiforme_BU-1	3.048	2.2	HUbeta Lrp HNS	Y
Pelotomaculum_thermopropionicum_SI	2.042	2.053	HUbeta cbpA	Y
Persephonella_marina_EX-H1	2.929	2.152	IHFbeta HUbeta	Y
Petrotoga_mobilis_SJ95	2.018	2.251	HUbeta	Y
Phenylobacterium_zucineum_HLK1	2.321	1.94	IHFbeta HUbeta cbpA IHFalpha Lrp dps	N
Photobacterium_profundum_SS9_chromosome_1	3.903	2.983	IHFbeta HUbeta IHFalpha MukB Fis Lrp HNS HUalpha	Y
Photorhabdus_asymbiotica	2.846	2.087	IHFbeta HUbeta IHFalpha MukB Fis Lrp HNS HUalpha dps	Y
Photorhabdus_luminescens_subsp._laumondii_TTO1	2.641	2.517	IHFbeta HUbeta IHFalpha MukB Fis Lrp HNS HUalpha	Y
Picrophilus_torridus_DSM_9790	1.999	1.751		Y
Polaromonas_naphthalenivorans_CJ2	2.968	2.821	IHFbeta HUbeta cbpA IHFalpha Fis Lrp HNS dps	N
Polynucleobacter_necessarius_subsp._asymbioticus_QLW-P1DMWA-1	2.889	2.433	IHFbeta HUbeta cbpA IHFalpha Fis Lrp HNS	N
Porphyromonas_gingivalis_ATCC_33277	2.52	3.45	HUbeta dps	Y
Prochlorococcus_marinus_str._AS9601	2.513	2.756	HUbeta	N
Propionibacterium_acnes_KPA171202	1.823	1.928	HUbeta Lrp dps	N
Prosthecochloris_aestuarii_DSM_271	2.455	2.141	HUbeta Lrp HNS	Y
Prosthecochloris_vibrioformis_DSM_265	2.665	2.014	HUbeta Lrp	Y
Proteus_mirabilis_HI4320	2.973	2.9	IHFbeta HUbeta cbpA IHFalpha MukB Fis Lrp HNS HUalpha dps	N
Pseudoalteromonas_atlantica_T6c	4.342	4.014	IHFbeta HUbeta cbpA IHFalpha Fis Lrp HNS dps	N
Pseudoalteromonas_haloplanktis_TAC125_chromosome_I	4.135	3.28	IHFbeta HUbeta cbpA IHFalpha Fis Lrp HUalpha dps	N
Pseudomonas_aeruginosa_LESB58	2.103	1.874	IHFbeta HUbeta IHFalpha Fis Lrp HUalpha dps	Y
Pseudomonas_entomophila_L48	2.575	2.183	IHFbeta HUbeta cbpA IHFalpha Fis Lrp HUalpha dps	N
Pseudomonas_fluorescens_Pf0-1	3.601	2.648	IHFbeta HUbeta cbpA IHFalpha Fis Lrp HUalpha dps	N
Pseudomonas_mendocina_ymp	2.076	1.948	IHFbeta HUbeta IHFalpha Fis Lrp HUalpha dps	Y
Pseudomonas_putida_F1	2.614	2.663	IHFbeta HUbeta cbpA IHFalpha Fis Lrp HUalpha dps	N
Pseudomonas_stutzeri_A1501	1.563	1.832	IHFbeta HUbeta IHFalpha Fis Lrp HUalpha dps	Y
Pseudomonas_syringae_pv._tomato_str._DC3000	1.95	1.918	IHFbeta HUbeta cbpA IHFalpha Fis Lrp HUalpha dps	N
Psychrobacter_arcticus_273-4	2.922	1.903	IHFbeta HUbeta cbpA IHFalpha Fis Lrp dps	N
Psychrobacter_cryohalolentis_K5	4.227	3.727	IHFbeta HUbeta cbpA IHFalpha Fis Lrp HNS dps	N
Psychromonas_ingrahamii_37	3.881	3.331	IHFbeta HUbeta cbpA IHFalpha Fis Lrp HUalpha dps	Y
Pyrobaculum_aerophilum_str._IM2	1.979	2.133		Y
Pyrobaculum_arsenaticum_DSM_13514	1.984	1.854		Y
Pyrobaculum_calidifontis_JCM_11548	1.835	1.786		Y
Pyrobaculum_islandicum_DSM_4184	2.162	1.881		Y
Pyrococcus_abyssi_GE5	2.072	1.914		Y
Pyrococcus_furiosus_DSM_3638	1.957	2.315	Lrp	Y
Pyrococcus_horikoshii_OT3	2.785	2.021	Lrp	Y
Ralstonia_eutropha_H16_chromosome_1	2.353	2.524	IHFbeta HUbeta IHFalpha Fis Lrp HNS dps	N
Ralstonia_metallidurans_CH34_chromosome_1	2.204	2.727	IHFbeta HUbeta IHFalpha Fis Lrp HNS dps	N
Ralstonia_pickettii_12D_chromosome_1	2.064	1.99	IHFbeta HUbeta IHFalpha Fis Lrp HNS dps	N
Ralstonia_solanacearum_GMI1000	2.363	2.134	IHFbeta HUbeta IHFalpha Fis Lrp HNS dps	N
Renibacterium_salmoninarum_ATCC_33209	3.894	3.832	HUbeta Lrp dps	N
Rhizobium_etli_CFN_42	2.245	2.037	IHFbeta HUbeta IHFalpha Lrp	N
Rhizobium_leguminosarum_bv._trifolii_WSM1325	3.043	2.071	IHFbeta HUbeta IHFalpha Lrp dps	N
Rhodobacter_sphaeroides_2.4.1_chromosome_1	3.18	1.99	IHFbeta HUbeta IHFalpha Lrp HNS	N
Rhodococcus_erythropolis_PR4	3.335	2.179	HUbeta Lrp dps	N
Rhodococcus_jostii_RHA1	2.854	2.536	HUbeta cbpA Lrp dps	N
Rhodococcus_opacus_B4	1.969	2.165	HUbeta Lrp dps	N
Rhodoferax_ferrireducens_T118	2.65	2.155	IHFbeta HUbeta cbpA IHFalpha Fis Lrp HNS	Y
Rhodopirellula_baltica_SH_1	3.136	2.969	HUbeta dps	N
Rhodopseudomonas_palustris_BisA53	1.94	2.041	IHFbeta HUbeta IHFalpha dps	N
Rhodospirillum_centenum_SW	2.906	2.292	IHFbeta HUbeta IHFalpha Lrp dps	Y
Rhodospirillum_rubrum_ATCC_11170	3.665	3.155	IHFbeta HUbeta IHFalpha Lrp dps	Y
Rickettsia_akari_str._Hartford	2.704	3.483	IHFbeta HUbeta IHFalpha dps	N
Rickettsia_bellii_OSU_85-389	2.9	4.355	IHFbeta HUbeta IHFalpha dps	N
Rickettsia_canadensis_str._McKiel	2.883	3.955	HUbeta	N
Rickettsia_conorii_str._Malish_7	2.24	3.427	HUbeta IHFalpha	N
Rickettsia_felis_URRWXCal2	2.456	2.162	HUbeta IHFalpha dps	N
Rickettsia_massiliae_MTU5	1.901	3.458	HUbeta IHFalpha	N
Rickettsia_peacockii_str._Rustic	2.29	3.04	IHFbeta HUbeta IHFalpha dps	N
Rickettsia_prowazekii_str._Madrid_E	1.502	2.058	HUbeta IHFalpha dps	N
Rickettsia_rickettsii_str._Iowa	2.123	3.813	IHFbeta HUbeta IHFalpha dps	N
Rickettsia_typhi_str._Wilmington	2.005	1.749	IHFbeta HUbeta IHFalpha dps	N
Roseiflexus_castenholzii_DSM_13941	3.338	1.87	HUbeta cbpA dps	Y
Roseobacter_denitrificans_OCh_114	2.987	2.395	IHFbeta HUbeta IHFalpha Lrp dps	N
Rubrobacter_xylanophilus_DSM_9941	1.531	2.984	HUbeta dps	Y
Saccharophagus_degradans_2-40	3.558	3.303	IHFbeta HUbeta IHFalpha Fis Lrp dps	N
Saccharopolyspora_erythraea_NRRL_2338	3.141	1.697	HUbeta Lrp dps	Y
Salinibacter_ruber_DSM_13855	2.652	1.846	HUbeta Lrp dps	N
Salinispora_arenicola_CNS-205	1.938	1.665	HUbeta Lrp dps	Y
Salinispora_tropica_CNB-440	1.97	1.901	HUbeta Lrp	Y
Salmonella_enterica_subsp._arizonae_serovar_62_z4	3.891	3.064	IHFbeta HUbeta cbpA IHFalpha stpA MukB Fis Lrp HNS HUalpha dps	N
Serratia_proteamaculans_568	3.344	2.629	IHFbeta HUbeta cbpA IHFalpha MukB Fis Lrp HNS HUalpha dps	N
Shewanella_amazonensis_SB2B	3.755	3.068	IHFbeta HUbeta IHFalpha Fis Lrp HNS HUalpha dps	N
Shewanella_baltica_OS155	4.732	4.563	IHFbeta HUbeta IHFalpha Fis Lrp HNS HUalpha dps	N
Shewanella_denitrificans_OS217	3.52	2.846	IHFbeta HUbeta IHFalpha Fis Lrp HNS HUalpha	N
Shewanella_frigidimarina_NCIMB_400	4.267	4.174	IHFbeta HUbeta cbpA IHFalpha Fis Lrp HNS HUalpha dps	N
Shewanella_halifaxensis_HAW-EB4	3.775	3.533	IHFbeta HUbeta IHFalpha Fis Lrp HNS	N
Shewanella_loihica_PV-4	3.105	2.566	IHFbeta HUbeta IHFalpha Fis Lrp HNS	N
Shewanella_oneidensis_MR-1	4.215	4.286	IHFbeta HUbeta IHFalpha Fis Lrp HNS HUalpha dps	N
Shewanella_pealeana_ATCC_700345	3.438	2.869	IHFbeta HUbeta IHFalpha Fis Lrp HNS	N
Shewanella_piezotolerans_WP3	3.707	3.389	IHFbeta HUbeta IHFalpha Fis Lrp HNS	Y
Shewanella_putrefaciens_CN-32	4.224	4.199	IHFbeta HUbeta IHFalpha Fis Lrp HNS dps	Y
Shewanella_sediminis_HAW-EB3	3.452	2.376	IHFbeta HUbeta IHFalpha Fis Lrp HNS	N
Shewanella_woodyi_ATCC_51908	3.715	3.406	IHFbeta HUbeta IHFalpha Fis Lrp HNS	N
Shigella_boydii_CDC_3083-94	4.004	3.032	IHFbeta HUbeta cbpA IHFalpha stpA MukB Fis Lrp HNS HUalpha dps	N
Shigella_dysenteriae_Sd197	2.929	2.598	IHFbeta HUbeta cbpA IHFalpha stpA MukB Fis Lrp HNS HUalpha dps	N
Shigella_flexneri_2a_str._2457T	4.386	3.388	IHFbeta HUbeta cbpA IHFalpha stpA MukB Fis Lrp HNS HUalpha dps	Y
Shigella_sonnei_Ss046	3.948	2.736	IHFbeta HUbeta cbpA IHFalpha stpA MukB Fis Lrp HNS HUalpha dps	Y
Silicibacter_pomeroyi_DSS-3	2.602	2.503	IHFbeta HUbeta IHFalpha Lrp HNS HUalpha	N
Sinorhizobium_medicae_WSM419	2.738	2.034	IHFbeta HUbeta IHFalpha Lrp	N
Sinorhizobium_meliloti_1021	3.045	2.009	IHFbeta HUbeta IHFalpha Lrp	N
Sodalis_glossinidius_str._morsitans	2.785	1.898	IHFbeta HUbeta IHFalpha MukB Fis Lrp HNS HUalpha dps	N
Solibacter_usitatus_Ellin6076	2.457	1.998	IHFbeta HUbeta Lrp	N
Sorangium_cellulosum_So_ce_56	2.868	1.88	IHFbeta cbpA IHFalpha MukB Lrp dps	Y
Sphingomonas_wittichii_RW1	3.477	1.92	IHFbeta HUbeta IHFalpha Lrp dps	N
Sphingopyxis_alaskensis_RB2256	3.528	2.376	IHFbeta HUbeta IHFalpha Lrp dps	N
Staphylococcus_aureus_RF122	2.833	2.245	HUbeta dps	N
Staphylococcus_carnosus_subsp._carnosus_TM300	1.855	2.417	HUbeta dps	N
Staphylococcus_epidermidis_ATCC_12228	2.059	1.935	HUbeta dps	N
Staphylococcus_haemolyticus_JCSC1435	2.091	1.735	HUbeta dps	N
Staphylococcus_saprophyticus_subsp._saprophyticus_ATCC_15305	2.046	1.909	HUbeta Lrp dps	N
Staphylothermus_marinus_F1	1.693	2.085		Y
Stenotrophomonas_maltophilia_K279a	1.746	1.661	IHFbeta HUbeta cbpA IHFalpha Fis Lrp HNS dps	N
Streptococcus_agalactiae_2603V_R	3.522	3.133	HUbeta	Y
Streptococcus_dysgalactiae_subsp._equisimilis_GGS_124_chromosome_1	3.975	3.111	HUbeta dps	Y
Streptococcus_equi_subsp._equi_4047	3.107	2.998	HUbeta dps	N
Streptococcus_gordonii_str._Challis_substr._CH1	3.802	2.99	HUbeta dps	Y
Streptococcus_mutans_UA159	3.533	2.816	HUbeta dps	Y
Streptococcus_pneumoniae_70585	3.582	3.044	HUbeta dps	N
Streptococcus_pyogenes_M1_GAS	3.354	3.498	HUbeta dps	Y
Streptococcus_sanguinis_SK36	3.407	3.158	HUbeta dps	Y
Streptococcus_suis_05ZYH33	3.405	3.483	HUbeta dps	N
Streptococcus_thermophilus_CNRZ1066	2.915	2.638	HUbeta dps	Y
Streptococcus_uberis_0140J	3.249	3.207	HUbeta	N
Streptomyces_avermitilis_MA-4680	3.23	2.032	HUbeta cbpA Lrp dps	Y
Streptomyces_coelicolor_A3(2)	2.771	2.586	HUbeta Lrp dps	Y
Streptomyces_griseus_subsp._griseus_NBRC_13350	2.46	2.414	HUbeta Lrp dps	Y
Sulfolobus_acidocaldarius_DSM_639	2.171	1.966		Y
Sulfolobus_islandicus_L.S.2.15	2.881	2.436		Y
Sulfolobus_solfataricus_P2	2.804	1.694		Y
Sulfolobus_tokodaii_str._7	1.9	1.704		Y
Sulfurihydrogenibium_azorense_Az-Fu1	1.897	1.816	IHFbeta HUbeta IHFalpha	Y
Sulfurimonas_denitrificans_DSM_1251	4.282	4.105	HUbeta cbpA	N
Sulfurovum_sp._NBC37-1	3.239	4.17	HUbeta cbpA	N
Symbiobacterium_thermophilum_IAM_14863	2.297	1.994	HUbeta	Y
Synechococcus_elongatus_PCC_6301	4.112	3.702	HUbeta cbpA dps	N
Syntrophobacter_fumaroxidans_MPOB	3.549	2.523	IHFbeta HUbeta cbpA IHFalpha	Y
Syntrophomonas_wolfei_subsp._wolfei_str._Goettingen	2.774	2.312	HUbeta cbpA	Y
Syntrophus_aciditrophicus_SB	2.924	2.649	IHFbeta HUbeta cbpA IHFalpha	Y
Teredinibacter_turnerae_T7901	3.547	2.227	IHFbeta HUbeta IHFalpha Fis Lrp dps	Y
Thauera_sp._MZ1T	2.907	1.628	IHFbeta HUbeta IHFalpha Fis Lrp HNS dps	Y
Thermoanaerobacter_pseudethanolicus_ATCC_33223	1.956	2.485	HUbeta	Y
Thermoanaerobacter_tengcongensis_MB4	1.668	1.81	HUbeta	Y
Thermobifida_fusca_YX	3.265	1.783	HUbeta Lrp dps	Y
Thermococcus_gammatolerans_EJ3	3.745	2.597	Lrp	Y
Thermococcus_kodakarensis_KOD1	3.535	3.344	Lrp	Y
Thermococcus_onnurineus_NA1	3.048	1.905	Lrp	Y
Thermococcus_sibiricus_MM_739	3.654	3.354	Lrp	Y
Thermodesulfovibrio_yellowstonii_DSM_11347	1.766	1.643	IHFbeta HUbeta IHFalpha	Y
Thermofilum_pendens_Hrk_5	1.885	1.902		Y
Thermomicrobium_roseum_DSM_5159	2.17	2.523	HUbeta	Y
Thermoplasma_acidophilum_DSM_1728	2.363	2.226		Y
Thermoplasma_volcanium_GSS1	2.231	1.931		Y
Thermoproteus_neutrophilus_V24Sta	1.797	1.731		Y
Thermosipho_africanus_TCF52B	2.111	2.02	HUbeta	Y
Thermosipho_melanesiensis_BI429	1.878	2.356	HUbeta	Y
Thermosynechococcus_elongatus_BP-1	2.28	1.807	HUbeta cbpA dps	N
Thermotoga_lettingae_TMO	2.676	1.662	HUbeta	Y
Thermotoga_maritima_MSB8	1.83	1.98	HUbeta	Y
Thermotoga_neapolitana_DSM_4359	2.818	2.35	HUbeta	Y
Thermotoga_petrophila_RKU-1	2.539	2.069	HUbeta	Y
Thermus_thermophilus_HB27	2.271	1.95	HUbeta cbpA	Y
Thioalkalivibrio_sp._HL-EbGR7	1.586	2.458	IHFbeta HUbeta cbpA IHFalpha Fis	Y
Thiobacillus_denitrificans_ATCC_25259	1.976	1.505	IHFbeta HUbeta cbpA IHFalpha Fis	N
Thiomicrospira_crunogena_XCL-2	3.583	3.133	IHFbeta HUbeta cbpA IHFalpha Fis Lrp dps	N
Tolumonas_auensis_DSM_9187	3.228	3.269	IHFbeta HUbeta IHFalpha MukB Fis Lrp HNS HUalpha dps	Y
Treponema_denticola_ATCC_35405	1.777	1.742	IHFbeta	Y
Treponema_pallidum_subsp._pallidum_SS14	1.558	2.446	IHFalpha dps	N
Trichodesmium_erythraeum_IMS101	4.295	4.355	HUbeta cbpA	Y
Tropheryma_whipplei_str._Twist	2.175	2.005	HUbeta cbpA dps	N
Uncultured_methanogenic_archaeon_RC-I	1.976	2.061		N
Uncultured_Termite_group_1_bacterium_phylotype_Rs-D17	2.229	1.63	HUbeta	N
Ureaplasma_parvum_serovar_3_str._ATCC_27815	2.419	2.029	HUbeta	N
Ureaplasma_urealyticum_serovar_10_str._ATCC_33699	3.094	1.988	HUbeta	N
Variovorax_paradoxus_S110_chromosome_1	1.92	2.028	IHFbeta HUbeta cbpA IHFalpha Fis Lrp HNS dps	N
Verminephrobacter_eiseniae_EF01-2	2.798	2.425	IHFbeta HUbeta IHFalpha Fis Lrp HNS dps	Y
Vibrio_cholerae_M66-2_chromosome_I	3.877	3.077	IHFbeta HUbeta IHFalpha MukB Fis Lrp HNS HUalpha dps	N
Vibrio_fischeri_ES114_chromosome_I	3.595	2.982	IHFbeta HUbeta IHFalpha MukB Fis Lrp HNS HUalpha	N
Vibrio_harveyi_ATCC_BAA-1116_chromosome_I	3.363	3.342	IHFbeta HUbeta IHFalpha MukB Fis Lrp HNS HUalpha dps	Y
Vibrio_parahaemolyticus_RIMD_2210633_chromosome_I	3.961	2.815	IHFbeta HUbeta IHFalpha MukB Fis Lrp HNS HUalpha dps	Y
Vibrio_splendidus_LGP32_chromosome_1	3.301	3.135	IHFbeta HUbeta IHFalpha MukB Fis Lrp HNS HUalpha	N
Vibrio_vulnificus_CMCP6_chromosome_I	3.195	2.809	IHFbeta HUbeta IHFalpha MukB Fis Lrp HNS HUalpha dps	N
Wigglesworthia_glossinidia_endosymbiont_of_Glossina_brevipalpis	1.885	2.143	HNS HUalpha	N
Wolbachia_endosymbiont_of_Culex_quinquefasciatus_Pel	2.062	3.272	IHFbeta HUbeta IHFalpha	N
Wolinella_succinogenes_DSM_1740	3.946	3.709	HUbeta cbpA dps	Y
Xanthobacter_autotrophicus_Py2	2.722	2.005	IHFbeta HUbeta IHFalpha Lrp dps	N
Xanthomonas_axonopodis_pv._citri_str._306	1.976	2.339	IHFbeta HUbeta cbpA IHFalpha Fis Lrp HNS dps	Y
Xanthomonas_campestris_pv._campestris_str._8004	3.544	2.411	IHFbeta HUbeta cbpA IHFalpha Fis Lrp HNS dps	N
Xanthomonas_oryzae_pv._oryzae_KACC10331	1.74	2.02	IHFbeta HUbeta cbpA IHFalpha Fis Lrp HNS dps	Y
Xylella_fastidiosa_9a5c	2.924	3.07	IHFbeta HUbeta cbpA IHFalpha Fis HNS dps	N
Yersinia_enterocolitica_subsp._enterocolitica_8081	3.683	3.747	IHFbeta HUbeta cbpA IHFalpha MukB Fis Lrp HNS HUalpha dps	N
Yersinia_pestis_Angola	2.54	2.472	IHFbeta HUbeta IHFalpha MukB Fis Lrp HNS HUalpha dps	Y
Yersinia_pseudotuberculosis_IP_31758	3.632	3.896	IHFbeta HUbeta IHFalpha MukB Fis Lrp HNS HUalpha dps	Y
Zymomonas_mobilis_subsp._mobilis_ZM4	2.919	3.137	IHFbeta HUbeta IHFalpha	Y
NOTE: This table summarizes the information of the 573 organisms in the sample. MaxQ_A2T2 indicates the MaxQ index value calculated by A2T2 method; MaxQ_AT4 indicates the MaxQ index value calculated by AT4 method;
NAPs stand for nucleoid-associated proteins; Y in CRISPRs column means that genome has detected CRISPRS, otherwise no.
