# Supplementary material for: Investigating the Interplay between Nucleoid-Associated Proteins, DNA Curvature, and CRISPR Elements Using Comparative Genomics
Source: PLoS One. 2014 Mar 3;9(3):e90940. doi: 10.1371/journal.pone.0090940 (PMC3940949; doi:10.1371/journal.pone.0090940)
Supplement: File S2 — Raw data for correlations of local NAP binding potential and DNA bends in E. coli . (XLSX) [file pone.0090940.s002.xlsx]

## Sheet: Ecoli_de_60w100_Bend
window [bp]	# of predicted bends	# of predicted binding sites for Fis	# of predicted binding sites for H-NS	# of predicted binding sites for IHF	# of predicted binding sites for Lrp
1-10000	1	9	52	35	58
10001-20000	1	13	59	43	69
20001-30000	3	12	30	23	51
30001-40000	3	10	61	28	52
40001-50000	1	15.5	46	23	52.5
50001-60000	0	14.5	47	32	55.5
60001-70000	0	6	28	10	25
70001-80000	1	7	39	17	52
80001-90000	5	26	71	36	80
90001-100000	0	10	36	16	34
100001-110000	0	18	51	29	47
110001-120000	0	8	45	29	41
120001-130000	1	10	39	28	42
130001-140000	1	7	51	22	48
140001-150000	0	13	64	38.5	58
150001-160000	4	23	78	82.5	115
160001-170000	1	10	38	19	36
170001-180000	3.5	12	48	31	48.5
180001-190000	4.5	22	75	30	59.5
190001-200000	0	8	45	25	49
200001-210000	1	10	35	19	48
210001-220000	0	12.5	52	21	46
220001-230000	1	10.5	45	37	58
230001-240000	4	20	71	66	111
240001-250000	2	9	57	34	52
250001-260000	5	23	70	43.5	84.5
260001-270000	1	12	50	32.5	45.5
270001-280000	2	2	39	27	43
280001-290000	1	7	36	17	29
290001-300000	3	22	67	67	95
300001-310000	2	10	41	23.5	56.5
310001-320000	7	37	102	80.5	143.5
320001-330000	0	15	55	36	56
330001-340000	5	13	84	49	83
340001-350000	2	25	69	45	85
350001-360000	2	6	55	14	35
360001-370000	1	12	58	36	43
370001-380000	0	7	66	20	43
380001-390000	1	13	71	38	83.5
390001-400000	2	12	49	36	59.5
400001-410000	3	18	53.5	37	75
410001-420000	5	11	50.5	23	53
420001-430000	1	9	38	22.5	45
430001-440000	3	4	60	26.5	50
440001-450000	0	3	36	31	54
450001-460000	3	18	48	34	72
460001-470000	1	5.5	48	30	58
470001-480000	1	15.5	54	40	69
480001-490000	1	15	38	37	51
490001-500000	1	5	37.5	17.5	49
500001-510000	3	5	51.5	25.5	65
510001-520000	4	6	58	25	56
520001-530000	1	18	61	35	79
530001-540000	4	11	59	39	75
540001-550000	0	14	58	27	68
550001-560000	1	20	65	40.5	73
560001-570000	6	28	86	64.5	131
570001-580000	7	27	76	77	126
580001-590000	6	25	68	48	99.5
590001-600000	2	11	56	21	59.5
600001-610000	3	14	59	33	66
610001-620000	1	11	42	27	47
620001-630000	0	4	33	18	37
630001-640000	4	14	65	46	90
640001-650000	3	14	60	22.5	49.5
650001-660000	10	28	75	45.5	101
660001-670000	3	16	53	29	68.5
670001-680000	0	22	58	44	77
680001-690000	5	11	62	33	67
690001-700000	2	14	52	31	57
700001-710000	3	12	65	35	75.5
710001-720000	3	11	54	47.5	75.5
720001-730000	3	13	49	23.5	53
730001-740000	2	34	86	55	111
740001-750000	2	11	44	33	68
750001-760000	2	23	53	40	67
760001-770000	1	13	51.5	31	48.5
770001-780000	2	16	53.5	39	68.5
780001-790000	2	13	59	42	52
790001-800000	0	19.5	51	45.5	70.5
800001-810000	1	12.5	59	29.5	59.5
810001-820000	2	12	54	26	60
820001-830000	2	6	53	25	56
830001-840000	0	9.5	47.5	27	58
840001-850000	4	13.5	57.5	42	72
850001-860000	1	7	50.5	36	70
860001-870000	1	10	45.5	19	31.5
870001-880000	8	34	88	48	107
880001-890000	0	13	58.5	40	69.5
890001-900000	0	14	58.5	37	73
900001-910000	2	11	43	16	47
910001-920000	2	8	77	35	54
920001-930000	2	11	48	30	62
930001-940000	1	9.5	49	31.5	60
940001-950000	2	12.5	62	41.5	74.5
950001-960000	3	11	53	33	66.5
960001-970000	1	17	43	24	58
970001-980000	1	6	47	19	34.5
980001-990000	1	12	52	51	72.5
990001-1000000	1	15	52	37	70
1000001-1010000	2	14	79	34	74
1010001-1020000	1	9	48	37	65
1020001-1030000	3	9	68	29	63
1030001-1040000	2	11	43	16	39
1040001-1050000	1	15.5	48	41	56
1050001-1060000	1	25.5	46	39	77
1060001-1070000	3	17	53	45	81
1070001-1080000	3	10	47	21	39
1080001-1090000	5	18	59	46	76
1090001-1100000	2	21	83.5	64	108.5
1100001-1110000	4	34	71.5	60	115
1110001-1120000	2	13	64	23.5	72
1120001-1130000	0	6	54	42.5	67.5
1130001-1140000	0	16	45.5	11	38
1140001-1150000	3	12	50.5	33	52
1150001-1160000	2	10	43	24	60
1160001-1170000	4	16	50	37	72
1170001-1180000	0	10	45	26	63
1180001-1190000	1	14	48	42	67
1190001-1200000	3	35	71.5	72.5	101.5
1200001-1210000	3	16	61.5	55.5	93.5
1210001-1220000	8	57	116	110.5	183.5
1220001-1230000	6.5	27	79	70.5	136
1230001-1240000	4.5	14	64	31	54.5
1240001-1250000	1	15	54	37	58
1250001-1260000	2	17	67	37	86.5
1260001-1270000	2	10.5	58	36.5	53.5
1270001-1280000	2	15.5	56	40.5	76
1280001-1290000	1	9.5	63	18	48
1290001-1300000	3	26.5	62	65	110.5
1300001-1310000	3	15	58	52	95.5
1310001-1320000	2	20	61	44	90
1320001-1330000	1	19	62	42	80
1330001-1340000	5	26	64	37.5	88
1340001-1350000	1	18	73	36.5	75
1350001-1360000	2	13	62	25	48
1360001-1370000	1	21	62	37	62.5
1370001-1380000	1	8	45	26	48.5
1380001-1390000	0	18	71	30	61
1390001-1400000	3	23.5	63	57	104
1400001-1410000	4.5	12.5	71	35	60
1410001-1420000	6.5	25	79	73	109
1420001-1430000	1	13	69	53	84
1430001-1440000	5	33	72	63	98
1440001-1450000	2	14	73	45	67.5
1450001-1460000	0	12	53	22	39.5
1460001-1470000	1	14	57	43	75
1470001-1480000	2	18	66	54	84
1480001-1490000	2	25	61	35	72
1490001-1500000	2	17	61	47	72
1500001-1510000	5	14	62	50	79
1510001-1520000	5	17	60	34.5	72
1520001-1530000	7	43	64	61.5	126
1530001-1540000	4	10	49	26	57
1540001-1550000	6.5	25	69	42	94.5
1550001-1560000	3.5	12	43	39	60.5
1560001-1570000	2	14	50	40	80
1570001-1580000	5	24	80	82.5	136
1580001-1590000	4	32	90	73.5	136
1590001-1600000	2	20	61	39	75
1600001-1610000	2	14	52	46	59.5
1610001-1620000	3	15	79	45.5	86
1620001-1630000	2	22	86	49.5	90.5
1630001-1640000	7	41	75	94	137
1640001-1650000	2	20	64.5	59	87
1650001-1660000	2	23	69.5	61	98.5
1660001-1670000	1	14	62	27	59.5
1670001-1680000	3	22	64	37	63.5
1680001-1690000	2	13	63	44	82.5
1690001-1700000	1	12	57	31.5	67.5
1700001-1710000	1	15	40	23.5	49.5
1710001-1720000	5	18	68	49.5	85
1720001-1730000	1	6	47	13.5	42
1730001-1740000	2	11	44	30	57
1740001-1750000	3	18	61	37	73
1750001-1760000	3	19	66	48	67
1760001-1770000	1	16.5	54	44.5	81
1770001-1780000	3	11.5	82	53.5	84
1780001-1790000	0	15	65	32.5	75.5
1790001-1800000	5	9	43	39	64.5
1800001-1810000	2	31	71	65.5	112
1810001-1820000	5	32	81	60	105
1820001-1830000	2	10	51	34.5	56
1830001-1840000	0	11.5	47	29.5	60.5
1840001-1850000	2	10.5	55	34	61.5
1850001-1860000	6	22.5	70.5	66	113
1860001-1870000	5	22.5	77.5	58	106
1870001-1880000	1	24	70	67	86
1880001-1890000	3	8	56	32	59
1890001-1900000	1	11	45	32	69
1900001-1910000	1	21	58	47	95
1910001-1920000	2	7	49	29	53
1920001-1930000	2	12	55	35	66
1930001-1940000	3	17	63	31	69.5
1940001-1950000	0	17	64.5	31	62.5
1950001-1960000	5	23.5	53.5	30	69.5
1960001-1970000	1	4.5	47	33	53.5
1970001-1980000	3	15	60	39	83
1980001-1990000	5	22	67	50	87
1990001-2000000	8.5	32	69	45	82
2000001-2010000	4.5	18	79	54	85.5
2010001-2020000	0	9	67	18	54.5
2020001-2030000	6	17	52	44	77
2030001-2040000	3	32	93	79	121
2040001-2050000	2	19	73	48	75.5
2050001-2060000	4	32	72	64	119.5
2060001-2070000	3	20	44	57	80
2070001-2080000	0	5	51	32	51
2080001-2090000	3	18	68	41	72
2090001-2100000	1	13	49	48	61
2100001-2110000	5	42	101	95	202
2110001-2120000	3	17	52	40	69
2120001-2130000	2	14	53	37	60
2130001-2140000	1	18	59	32	46
2140001-2150000	0	15	64	33	60
2150001-2160000	0	8	46	19	32
2160001-2170000	2	15	70	38	76
2170001-2180000	1	23	85	39	66
2180001-2190000	5	21	85	67	111.5
2190001-2200000	4	15	50	42	75
2200001-2210000	1	17	63	36	65.5
2210001-2220000	3	9	57	25.5	57.5
2220001-2230000	1	14	69	30.5	70.5
2230001-2240000	0	10	69	50	77.5
2240001-2250000	3	15	47	22	45.5
2250001-2260000	3	11	67	45	75
2260001-2270000	0	22	57	41	77
2270001-2280000	0	18	46	23	56
2280001-2290000	1	11	52	43	67
2290001-2300000	0	11	21	11	32
2300001-2310000	2	13	52	21	45
2310001-2320000	4	16	64	35	84
2320001-2330000	4	6	49	26	53
2330001-2340000	0	5	35	19	40
2340001-2350000	3	18	62	36	75
2350001-2360000	2	8	52	29	61
2360001-2370000	2	20	71	37	80
2370001-2380000	0	10	45	18.5	41
2380001-2390000	6	26	78	76.5	123.5
2390001-2400000	1	4	27	12	20.5
2400001-2410000	3	21	56	36	72
2410001-2420000	1.5	14.5	59	26	67.5
2420001-2430000	1.5	14.5	60	33	62.5
2430001-2440000	1	6	46	18	34
2440001-2450000	3	9	56	31	60
2450001-2460000	1	23	60	38	64
2460001-2470000	6	23	81	69	129
2470001-2480000	5	23	77	63	106
2480001-2490000	8	37	79	80	134
2490001-2500000	5	26	75	54	97
2500001-2510000	0	8	50	26	38
2510001-2520000	3	14	56.5	44	59
2520001-2530000	3	12	60.5	35	83
2530001-2540000	2	16	51	47	68
2540001-2550000	3	4	46	29	43
2550001-2560000	1	10	52	29	67
2560001-2570000	3	11	59	27	47
2570001-2580000	1	5	41	20	43
2580001-2590000	3	16	58	28	56.5
2590001-2600000	2	9	40	25	59.5
2600001-2610000	2	11	36	11	47
2610001-2620000	0	11	50	25	56.5
2620001-2630000	2	18	61	38	86.5
2630001-2640000	2	10.5	35	20	49
2640001-2650000	0	5.5	44.5	21.5	45
2650001-2660000	3	13.5	73.5	35.5	55.5
2660001-2670000	1	15.5	59	27	54.5
2670001-2680000	0	8	45	23	54
2680001-2690000	1	14	57	35	60
2690001-2700000	1	12	56	31	59
2700001-2710000	1	11	46	31	45
2710001-2720000	1	10	45.5	19	55
2720001-2730000	2	8	49.5	26	55
2730001-2740000	3	23	63	30	65
2740001-2750000	1	17	49	32	68
2750001-2760000	2	22	77	68.5	113
2760001-2770000	1	14	65	49.5	64.5
2770001-2780000	6	32	72	56.5	102.5
2780001-2790000	6	38	89	86.5	154
2790001-2800000	5	20	83	37	74
2800001-2810000	3	12	67	29	63
2810001-2820000	2	12	49	26	52
2820001-2830000	1	8	58	22	50
2830001-2840000	1	9	55	22	41
2840001-2850000	1	6	40	19	30
2850001-2860000	0	22	53	28	48
2860001-2870000	1	10	52	24	44
2870001-2880000	1	22	61	37	76.5
2880001-2890000	2	21	67	44	90.5
2890001-2900000	3	11	65	44	70
2900001-2910000	1	27	64	44	87
2910001-2920000	1	7	50	29	61
2920001-2930000	1	10	54	36	64
2930001-2940000	1	27	58	41	62
2940001-2950000	1	16	45	35	64
2950001-2960000	0	11	38	21	43
2960001-2970000	3	20	47	27.5	57
2970001-2980000	2	10	43	26.5	50
2980001-2990000	5	52	94	82.5	169
2990001-3000000	5	36	98	85.5	169
3000001-3010000	3	14	71	41	71.5
3010001-3020000	1	11	49	31	44.5
3020001-3030000	1	16	58	29.5	60
3030001-3040000	2	10	47	30.5	57
3040001-3050000	1	11	40	24.5	45
3050001-3060000	1	7	56	26.5	46
3060001-3070000	0	12	53	34	63
3070001-3080000	3	19	63	30	54
3080001-3090000	1	7	40	34	52
3090001-3100000	2	13	60	31	48
3100001-3110000	2	12	61	32	53
3110001-3120000	1	14	48	33	56
3120001-3130000	2	5	45	21	48
3130001-3140000	2	12	59	33	44
3140001-3150000	1	18	49.5	31.5	66
3150001-3160000	3	17	49.5	30.5	65
3160001-3170000	2	16	52	46	50
3170001-3180000	3	11	59	33	62
3180001-3190000	2	23	82	72	114.5
3190001-3200000	3	4	54	25	62.5
3200001-3210000	3	13	56	25	49
3210001-3220000	2	11	46	24.5	60.5
3220001-3230000	2	7	45	26.5	61.5
3230001-3240000	4	9	54	25.5	53
3240001-3250000	2	7	45	27.5	52
3250001-3260000	4.5	16	43	36.5	71
3260001-3270000	3.5	38	108	61.5	126
3270001-3280000	1	14	52	45.5	80.5
3280001-3290000	3	15	69	39	82.5
3290001-3300000	2	6	53	28.5	50
3300001-3310000	0	8	29	21	34.5
3310001-3320000	3	11	52	44	74.5
3320001-3330000	1	8	43	37	59
3330001-3340000	3	15	53	35.5	54.5
3340001-3350000	2	10	59	31.5	54
3350001-3360000	6	17	50	28	57.5
3360001-3370000	3	16	46	50	87
3370001-3380000	3	22	49	35	68
3380001-3390000	2	22	65	39	80
3390001-3400000	0	12	35	25	47
3400001-3410000	4	20	63	36	54
3410001-3420000	2	22	64	33	74
3420001-3430000	1	11	50	35	60.5
3430001-3440000	2	7	67	43	73.5
3440001-3450000	1	6	48	21	55
3450001-3460000	2	14	70	42	78
3460001-3470000	2	10	55	46	75
3470001-3480000	2	14	49	26	50
3480001-3490000	1	7	53	24	48
3490001-3500000	1	13	48	27	51
3500001-3510000	0	6	43	22	33
3510001-3520000	0	13	48	34	49
3520001-3530000	0	11	44	30.5	44
3530001-3540000	2	17	44	24.5	57
3540001-3550000	0	7	37	14	37
3550001-3560000	2	11	45	34	55
3560001-3570000	3	8	48	29	52
3570001-3580000	1	20	53.5	34	55.5
3580001-3590000	3	22	61.5	36	79.5
3590001-3600000	2.5	9	54	37	60
3600001-3610000	1.5	13	34	29	44
3610001-3620000	1	5	35	16	29
3620001-3630000	4	25	57	51	96
3630001-3640000	1	32	71	58	128
3640001-3650000	4	17	41	39	77
3650001-3660000	5	26	71.5	70.5	116.5
3660001-3670000	2	27	73.5	57.5	112.5
3670001-3680000	2.5	17	46	33.5	51.5
3680001-3690000	2.5	4	35	11.5	35
3690001-3700000	5	13	52	41	66.5
3700001-3710000	1	14	46	29	47
3710001-3720000	4	15	62.5	44	77.5
3720001-3730000	2	13	61.5	44	81.5
3730001-3740000	3	9	57	43	63
3740001-3750000	2.5	16	56	29	56
3750001-3760000	2.5	24	63	30	54
3760001-3770000	6.5	25	72	55.5	101.5
3770001-3780000	2.5	7	53	28.5	52.5
3780001-3790000	1	12	64	30	52
3790001-3800000	7	51	102	81	158.5
3800001-3810000	10	34.5	104	70	136
3810001-3820000	3	16	61	35	65.5
3820001-3830000	2	8.5	45.5	20	34
3830001-3840000	3	24	76.5	56	95
3840001-3850000	3	9	47	28.5	42
3850001-3860000	3	18.5	63	43.5	76
3860001-3870000	1	16.5	53	33	58
3870001-3880000	2	5	43.5	29	37
3880001-3890000	2	11	55.5	35	59
3890001-3900000	1	11	66	58	78
3900001-3910000	4	11	60	38	78
3910001-3920000	1	9	57	23	37
3920001-3930000	2	22	46	33	76
3930001-3940000	1	10	60	36	54.5
3940001-3950000	3	15	50	27	47.5
3950001-3960000	1	8	46	21	39
3960001-3970000	2	16	54.5	34	53
3970001-3980000	1	5	40.5	22	39
3980001-3990000	2	12	47	22	53
3990001-4000000	1	8	44	23	47
4000001-4010000	1	9	46	34	71
4010001-4020000	2	7	49	27.5	47
4020001-4030000	0	14	33	29.5	43
4030001-4040000	0	10	43	26	52
4040001-4050000	2	27	74	71	95
4050001-4060000	2	14	45	29	53
4060001-4070000	1	18	67	49	98
4070001-4080000	4	20	57	43	69
4080001-4090000	2	8	52	28	47
4090001-4100000	4	12	70	30	48
4100001-4110000	2	7	57	34	69
4110001-4120000	0	9	45	40	55
4120001-4130000	1	7	38	20	35
4130001-4140000	4	8	49	31	48
4140001-4150000	1	12	47	28	44
4150001-4160000	3	10	38	23	53
4160001-4170000	1	13	47	31	57
4170001-4180000	2	9	54	45	71
4180001-4190000	1	1	39	22	37
4190001-4200000	1	10	43	30	45
4200001-4210000	2	4	45	16	38
4210001-4220000	2	12	53	49	68
4220001-4230000	1	12	64	34	58
4230001-4240000	0	15	47	26	50.5
4240001-4250000	3	16	50.5	42	94.5
4250001-4260000	5	25	72.5	43	87
4260001-4270000	4	25	68	32	73
4270001-4280000	3	22	61	48.5	83
4280001-4290000	4	16	53	27.5	64
4290001-4300000	1	15	43	24	45
4300001-4310000	3	15	60	32	59
4310001-4320000	2	8	43	16	45
4320001-4330000	5	13	44	24	47
4330001-4340000	2.5	18.5	70	47.5	73.5
4340001-4350000	2.5	18.5	48	37	67.5
4350001-4360000	4	13	85	65	113
4360001-4370000	1	11	53	31.5	59
4370001-4380000	3	14	57	27	59
4380001-4390000	2	14	53	27	55
4390001-4400000	1	16	55	25	46
4400001-4410000	4	14	57	30	56
4410001-4420000	1	17	50	34	57
4420001-4430000	2	17	58	32	67.5
4430001-4440000	5	16	64	51	94.5
4440001-4450000	2	9	35	19	54
4450001-4460000	1	10	38	23	39
4460001-4470000	1	13	42	28	51
4470001-4480000	6	29	85	68	111
4480001-4490000	1	7	52	17	52
4490001-4500000	2	22	57	56	80.5
4500001-4510000	2	22	74	71	108.5
4510001-4520000	1	14.5	44	21	49.5
4520001-4530000	1	12.5	57	37	68.5
4530001-4540000	3	39	96	73.5	121
4540001-4550000	1	31	74	48.5	74
4550001-4560000	4	19	55	32	58
4560001-4570000	0	15	57	36	67
4570001-4580000	9	23	70	79	136
4580001-4590000	1	9	45	21	43
4590001-4600000	3	15	44	40	66
4600001-4610000	3.5	18.5	60	41	76.5
4610001-4620000	2.5	9.5	48	23	49.5
4620001-4630000	1	5	35	20	41
4630001-4640000	3	11	44	27	62
NOTE: Data generated by prefered parameter set (default parameter for PSSM score cutoff and predicted bends of at least 60 degrees over the distance not exceeding 100 bp). See text for details.

## Sheet: Ecoli_+3_45w60_Bend
window	# of predicted bends	# of predicted binding sites for Fis	# of predicted binding sites for H-NS	# of predicted binding sites for IHF	# of predicted binding sites for Lrp
1-10000	2	2	2	15	13
10001-20000	4	2	10	21	23
20001-30000	6	2	1	10	23
30001-40000	3	2	6	8	10
40001-50000	4	4	5	19	19
50001-60000	3	5	5	14	22
60001-70000	1	1	3	4	6
70001-80000	3	1	4	3	13
80001-90000	11	6	10	19	30
90001-100000	2	2	2	6	9
100001-110000	2	2	9	9	15
110001-120000	2	1	3	9	11
120001-130000	3	4	6	14	10
130001-140000	2	2	6	7	13
140001-150000	4	3	3	14	22
150001-160000	9	3	13	41	41
160001-170000	3	3	6	8	8
170001-180000	4	1	7	8	9
180001-190000	2	5	8	13	18
190001-200000	1	1	4	7	9
200001-210000	4	1	1	7	10
210001-220000	1.5	2.5	7	5.5	13
220001-230000	3.5	0.5	7	17.5	23
230001-240000	7	3	14	38	46
240001-250000	4	1	7	19	21
250001-260000	6	2	10	20	24
260001-270000	1	3	5	15	14
270001-280000	4	0	5	12	11
280001-290000	3	1	6	13	12
290001-300000	4	9	7	39	38
300001-310000	3	3	7	11.5	15
310001-320000	13	12	14	48.5	65
320001-330000	9	2	6	15	24
330001-340000	6	7	7	27	35
340001-350000	4	5	6	27	25
350001-360000	2	2	8	4	7
360001-370000	6	4	14	14	18
370001-380000	2	2	8	7	8
380001-390000	5	2	8	25.5	48
390001-400000	5	3	6	21.5	21
400001-410000	10	5	6	22	36
410001-420000	4	4	5	6	17
420001-430000	1	2	1	6	11
430001-440000	2	2	12	10	14
440001-450000	3	0	2	6	11.5
450001-460000	7	4	3	10	24.5
460001-470000	3	1	7	13	17.5
470001-480000	4	4	10	13	19.5
480001-490000	1	6	5	16	17
490001-500000	7	3	4	4	9
500001-510000	6	2	8	10	11
510001-520000	6	2	7	8	18
520001-530000	3	3	9	33	44
530001-540000	5	3	8	21	35
540001-550000	1	3	14	15	24
550001-560000	3	6	6	19	17
560001-570000	7	8	16	45	56
570001-580000	9	10	9	47	58
580001-590000	8	6	11	35	51
590001-600000	1	1	12	9	24
600001-610000	2	2	6	12	21
610001-620000	1	2	6	11	12
620001-630000	0	0	5	10	12
630001-640000	8	6	8	30	30
640001-650000	1	2	7	7	12.5
650001-660000	14	8	8	27	40.5
660001-670000	3	5	9	14	25
670001-680000	2	5	11	19	29
680001-690000	7	2	9	15	13
690001-700000	3	1	8	11	12
700001-710000	3	3	11	15	24.5
710001-720000	5	2	8	14	17.5
720001-730000	5	3	9	15	30
730001-740000	7	8	16	40	49
740001-750000	4	3	7	14	15
750001-760000	5	6	6	21	26
760001-770000	2	0	10	13	12
770001-780000	4	7	5	16	23
780001-790000	2	1	3	17	18
790001-800000	4	4	11	21.5	17
800001-810000	3	1	8	14.5	17
810001-820000	1.5	3	5	12	19
820001-830000	3.5	2	9	7	14
830001-840000	5	2.5	6	13	15.5
840001-850000	9	3.5	12	26	34.5
850001-860000	3	0	10	13	18
860001-870000	4	0	5	6	5
870001-880000	9	11	24	31	37.5
880001-890000	4	3	7	14	25.5
890001-900000	2	3	8	12	17
900001-910000	4	2	10	3	10
910001-920000	4	2	8	20	19
920001-930000	4	3	6	7	18
930001-940000	2.5	1.5	6	9	20
940001-950000	2.5	1.5	12	15	24
950001-960000	7	5	4	19	24
960001-970000	1	5	4	5	12
970001-980000	3	1	10	4	4.5
980001-990000	6	2	10	15	24.5
990001-1000000	6	3	10	15	29
1000001-1010000	7	4	11	15	19
1010001-1020000	4	2	5	16	20
1020001-1030000	6	3	7	10	14
1030001-1040000	2	1	4	5	10
1040001-1050000	4	2	9	18	20.5
1050001-1060000	0	6	5	20	31.5
1060001-1070000	4	4	5	32	32
1070001-1080000	2	1	5	13	9
1080001-1090000	8	3	4	16	20
1090001-1100000	6	3	14	40	42
1100001-1110000	7	6	9	35	46.5
1110001-1120000	3	5	14.5	12	23.5
1120001-1130000	5	0	8.5	23	24
1130001-1140000	0	3	9	4	6
1140001-1150000	5	3	6	16	18
1150001-1160000	2	3	3	9	20
1160001-1170000	5	4	8	16	21
1170001-1180000	2	2	6	8	19
1180001-1190000	2	4	4	18	18
1190001-1200000	11	8	9	44	46
1200001-1210000	5	2	9	28	30
1210001-1220000	16	11	29	84	92
1220001-1230000	5	6	9	36	39.5
1230001-1240000	8	6	11	13	19.5
1240001-1250000	1	2	7	16	22
1250001-1260000	5	7	10	25	23
1260001-1270000	2	6	6	13	14
1270001-1280000	6	5	5	19	30
1280001-1290000	2	4.5	2	7	7
1290001-1300000	5	6.5	12	37	40
1300001-1310000	7	2	6	21	29
1310001-1320000	8	2	5	26	28
1320001-1330000	3	5	11	13	20
1330001-1340000	10	7	7	20	34
1340001-1350000	4	3	12	20	22
1350001-1360000	2	5	10	10	11
1360001-1370000	1	1	12	12	25.5
1370001-1380000	4	0	4	8	15.5
1380001-1390000	2	5	11	11	20.5
1390001-1400000	3	5	10	34	35.5
1400001-1410000	5.5	5	13	14	20
1410001-1420000	7.5	5	10	38	34
1420001-1430000	3	2	7	19	32
1430001-1440000	13	6	14	32	38
1440001-1450000	6	2	14	16	18
1450001-1460000	1	1	6	11	13
1460001-1470000	6	5	11	19	27
1470001-1480000	5	2	6	26	31
1480001-1490000	4	5	8	17	20
1490001-1500000	6	3	8	23	30
1500001-1510000	7	3	15	20	26
1510001-1520000	6	5	8	13	19
1520001-1530000	9.5	14	11	45	59.5
1530001-1540000	3.5	1	8	7	9.5
1540001-1550000	7.5	4	10	32	51.5
1550001-1560000	4.5	2	4	11	19.5
1560001-1570000	6	6	5	20	20
1570001-1580000	11	4	8	41	43
1580001-1590000	7	5	9	45	56
1590001-1600000	8	5	10	22	31
1600001-1610000	3	1	3	12	20
1610001-1620000	5	3	10	26	33
1620001-1630000	8	3	16	29	33
1630001-1640000	14	7	9	68	74
1640001-1650000	5	5	10	22	39
1650001-1660000	9	7	11	31	35
1660001-1670000	3	1	6	18	19
1670001-1680000	4	1	13	14	30
1680001-1690000	5	3	9	17	23
1690001-1700000	3	3	8	13	13
1700001-1710000	4	1	6	12	15
1710001-1720000	7	4	10	21.5	21
1720001-1730000	4	1	3	7.5	9
1730001-1740000	5	2	6	17	20
1740001-1750000	7	5	8	16	26
1750001-1760000	5	3	10	17	29
1760001-1770000	6	3	2	22.5	23.5
1770001-1780000	11	1	7	17.5	28.5
1780001-1790000	2	4	10	16.5	28
1790001-1800000	8	1	7	21	18
1800001-1810000	7	9	9	49.5	42
1810001-1820000	10	9	11	31	48
1820001-1830000	5	2	4	20.5	16
1830001-1840000	2	1	4	9.5	18.5
1840001-1850000	2	3	9	17	22.5
1850001-1860000	6	5	13	34	29
1860001-1870000	6	6	15	28	38
1870001-1880000	5	4	16	30	29
1880001-1890000	4	2	6	10	13
1890001-1900000	3	4	7	15	23
1900001-1910000	5	5	7	25	37
1910001-1920000	4	2	7	10	14
1920001-1930000	4	1	4	16	19
1930001-1940000	4	5	10	11	17
1940001-1950000	0	2	9	12	24
1950001-1960000	3	5	6	15.5	18
1960001-1970000	3	0	6	6.5	14
1970001-1980000	6	2	7	16	33
1980001-1990000	9	2	6	21	26
1990001-2000000	12	11	12	17	28
2000001-2010000	9	3.5	8	29.5	31
2010001-2020000	1	1.5	12	11.5	16
2020001-2030000	5	6	6	19	26
2030001-2040000	11	5	16	49	59
2040001-2050000	2	5	12	18	30.5
2050001-2060000	12	8	13	37	56.5
2060001-2070000	4	3	10	27	29
2070001-2080000	1	0	9	9	15
2080001-2090000	9	4	9	19	27
2090001-2100000	4	6	5	22	18
2100001-2110000	8	13	19	91	103
2110001-2120000	2	3	8	17	19
2120001-2130000	8	3	8	15	17
2130001-2140000	3	4	11	15	13
2140001-2150000	2	3	11	14	22
2150001-2160000	1	1	4	2	5
2160001-2170000	1	4	8	20	25
2170001-2180000	2	4	11	19	24
2180001-2190000	7	9	12	32	36
2190001-2200000	5.5	0	13	19	26.5
2200001-2210000	5.5	4	4	15	21.5
2210001-2220000	3	2	10	5	16
2220001-2230000	2	2	11	14	13
2230001-2240000	1	1	7	20	21.5
2240001-2250000	3	7	8	7	10.5
2250001-2260000	6	1	13	20	19
2260001-2270000	3	7	9	17	16
2270001-2280000	3	1	4	8	16
2280001-2290000	5	2	14	22	13
2290001-2300000	0	1	2	6	10
2300001-2310000	6	5	9	12	16
2310001-2320000	6	2	6	20	20
2320001-2330000	2	2	7	7	11
2330001-2340000	0	1	4	4	7
2340001-2350000	2	7	11	21	23
2350001-2360000	3	2	8	10	14
2360001-2370000	8	4	11	16	27
2370001-2380000	2	2	6	7	12
2380001-2390000	7	3	13	47	51
2390001-2400000	3	0	4	2	6
2400001-2410000	6	7	4	14	23
2410001-2420000	4.5	5	1	13	17
2420001-2430000	2.5	2	9	9	19
2430001-2440000	2	3	7	2	10
2440001-2450000	3	1	4	13	17
2450001-2460000	4	8	11	16	30
2460001-2470000	11	5	20	46	67
2470001-2480000	11	4	9	28	33
2480001-2490000	9	7	14	56	57.5
2490001-2500000	8	6	8	32	40.5
2500001-2510000	1	3	3	7	7
2510001-2520000	5	1	5	20	16
2520001-2530000	6	2	10	24	21
2530001-2540000	3	7	10	17	16
2540001-2550000	6	1	5	6	13
2550001-2560000	5	2	4	14	19
2560001-2570000	3	1	10	12	12
2570001-2580000	4	0	3	11	7
2580001-2590000	4	6	11	9	24
2590001-2600000	2.5	1	10	8	9
2600001-2610000	2.5	2	4	2	12
2610001-2620000	1	1	4	7	17
2620001-2630000	7	5	11	25	35
2630001-2640000	3	2	7	10	15
2640001-2650000	4	0	6	9	12
2650001-2660000	7	1	10	19	17
2660001-2670000	6	2	10	17	15
2670001-2680000	3	1	4	8	6
2680001-2690000	2	1	7	18	16
2690001-2700000	3	1	6	14	20
2700001-2710000	3	3	8	9	11
2710001-2720000	2	2	6	10	13
2720001-2730000	3	2	10	14	15
2730001-2740000	7	4	9	16	29
2740001-2750000	1	2	8	10	18
2750001-2760000	9	1	19	39	50
2760001-2770000	1	2	11	20	20
2770001-2780000	8	7	12	39.5	49
2780001-2790000	10	11	14	67.5	87
2790001-2800000	7	7	7	18	25
2800001-2810000	8	1	11	16	27
2810001-2820000	2	1	2	11	15
2820001-2830000	2	1	5	10	13
2830001-2840000	4	4	13	9	10
2840001-2850000	3	2	5	6	16
2850001-2860000	3	0	11	11	21
2860001-2870000	2	2	5	6	14
2870001-2880000	3	7	9	16	21
2880001-2890000	2	5	8	23	34
2890001-2900000	3	4	10	16	22
2900001-2910000	7	6	7	33	37
2910001-2920000	2	1	10	6	15
2920001-2930000	2	2	7	16	17
2930001-2940000	5	6	7	17	21
2940001-2950000	5	3	10	17	24
2950001-2960000	2	1	6	9	3
2960001-2970000	4	3	3	15.5	14
2970001-2980000	5	5	9	8.5	13
2980001-2990000	15	13	16	79	94
2990001-3000000	7	13	12	73	85
3000001-3010000	5	3	9	16	18
3010001-3020000	4	1	11	10	12
3020001-3030000	2	1	10	14.5	24
3030001-3040000	3	0	7	12.5	25
3040001-3050000	6	0	11	12	16
3050001-3060000	1	0	1	8	19
3060001-3070000	3	0	8	15	19
3070001-3080000	5	6	10	12	18
3080001-3090000	3	2	9	15	21
3090001-3100000	4	4	6	16	14
3100001-3110000	2	3	6	12	20
3110001-3120000	2	1	7	19	24
3120001-3130000	3	0	7	6	9
3130001-3140000	4	3	7	15	16
3140001-3150000	2	6	6	12	14
3150001-3160000	3	5	5	8	22
3160001-3170000	2	4	13	20	11
3170001-3180000	4	5	3	18	18
3180001-3190000	10	2	17	48	50
3190001-3200000	5	0	7	9	24
3200001-3210000	3	4	9	12	11
3210001-3220000	5	6	5	13.5	21
3220001-3230000	4	0	6	10.5	19
3230001-3240000	6	2	7	8	14
3240001-3250000	2	0	6	10	10
3250001-3260000	7	3	6	19	27
3260001-3270000	9	10	23	48	56
3270001-3280000	2	1	11	17	28
3280001-3290000	5	2	13	20	37
3290001-3300000	4	3	5	6	12
3300001-3310000	1	3	4	7	11
3310001-3320000	5	1	10	24	27
3320001-3330000	3	2	8	13	15
3330001-3340000	5	1	5	9.5	13
3340001-3350000	3	2	14	15	11
3350001-3360000	7	4	9	18.5	27
3360001-3370000	6	3	8	21	29
3370001-3380000	5	3	9	19	24
3380001-3390000	4	7	10	26	28
3390001-3400000	1	1	8	11	10
3400001-3410000	6	7	9	14	18
3410001-3420000	2	8	11	21	26
3420001-3430000	4	0	11	12	18.5
3430001-3440000	1	2	10	16	17.5
3440001-3450000	2	3	7	4	13
3450001-3460000	3	4	13	13	27
3460001-3470000	3	1	11	22	24
3470001-3480000	2	2	6	11	15
3480001-3490000	3	1	9	10	11
3490001-3500000	7	5	3	17	18
3500001-3510000	1	1	5	9	8
3510001-3520000	3	1	11	9	16
3520001-3530000	2	4	5	8	11
3530001-3540000	6	5	4	14	10
3540001-3550000	2	0	7	5	9
3550001-3560000	3	2	9	14.5	26
3560001-3570000	3	2	9	12.5	11
3570001-3580000	2	2	11	11.5	20.5
3580001-3590000	6	3	14	36.5	48.5
3590001-3600000	3.5	2	7	20	21
3600001-3610000	2.5	7	4	14	10
3610001-3620000	1	1	8	7	5
3620001-3630000	9	7	10	38	38
3630001-3640000	6	3	12	50	54
3640001-3650000	6	2	5	23.5	24
3650001-3660000	7	4	8	57.5	58
3660001-3670000	5	7	9	34	44
3670001-3680000	3	8	6	11	15
3680001-3690000	4	1	6	6	10
3690001-3700000	7	0	4	18	20
3700001-3710000	5	1	4	13	16
3710001-3720000	7	0	6	19.5	26
3720001-3730000	3	5	6	18.5	29
3730001-3740000	4	0	9	11	18
3740001-3750000	3.5	4	10	19	25
3750001-3760000	4	4	9	18	23
3760001-3770000	6.5	5	7	49	58.5
3770001-3780000	2	2	4	8	14.5
3780001-3790000	4	4	11	20	19
3790001-3800000	14	14	11	69	102
3800001-3810000	14	8	19	53.5	72.5
3810001-3820000	7	4	6	17.5	18.5
3820001-3830000	3	1	8.5	7	8
3830001-3840000	5	5	11.5	26	34
3840001-3850000	4	2	7	9	17
3850001-3860000	6	2	10	20	29
3860001-3870000	2	3	10	17	10
3870001-3880000	6	1	3	12	12
3880001-3890000	7	3	9	21	20
3890001-3900000	6	0	7	24	28
3900001-3910000	3	3	13	19	38
3910001-3920000	1	2	9	11	7
3920001-3930000	2	4	10	22	30
3930001-3940000	3	3	11	15	21
3940001-3950000	5	5	8	13	16
3950001-3960000	1	3	6	12	8
3960001-3970000	4	4	7	8	11
3970001-3980000	2	0	4	9	7
3980001-3990000	3	2	10	15	14
3990001-4000000	2	0	8	9	12
4000001-4010000	4	1	4	20	27
4010001-4020000	5.5	0	9	8	9
4020001-4030000	1.5	3	3	9	13
4030001-4040000	5	2	9	12	16
4040001-4050000	8	4	14	38	39
4050001-4060000	7	4	7	17	19
4060001-4070000	8	4	13	22	31
4070001-4080000	8	6	11	35	28
4080001-4090000	3	4	5	10	13
4090001-4100000	8	1	13	14	20
4100001-4110000	5	2	12	9	25
4110001-4120000	5	1	3	17	15
4120001-4130000	5	1	6	6	7
4130001-4140000	4	0	4	15	18
4140001-4150000	4	1	6	7	8
4150001-4160000	4	0	7	11	13
4160001-4170000	3	5	10	11	16
4170001-4180000	3	4	6	17	28
4180001-4190000	3	0	0	7	7
4190001-4200000	3	2	5	8	7
4200001-4210000	2	0	10	7	10
4210001-4220000	5	2	11	27	27.5
4220001-4230000	5	3	4	20	22.5
4230001-4240000	1	2	7	13	20.5
4240001-4250000	4	4	2	34	37.5
4250001-4260000	7	7	11	33	33
4260001-4270000	6	8	7	31	28
4270001-4280000	4	5	10	25	26
4280001-4290000	4	6	12	29	31
4290001-4300000	3	7	8	16	13
4300001-4310000	5	2	6	19	19
4310001-4320000	4	2	5	7	17
4320001-4330000	8	3	8	12	18
4330001-4340000	4	7	7	25	20
4340001-4350000	3	6	7	16	23
4350001-4360000	7	2	16	32	37
4360001-4370000	4	3	5	16	18
4370001-4380000	5	2	9	13	17
4380001-4390000	3	3	6	11	19
4390001-4400000	2	4	4	10	12
4400001-4410000	6	3	13	17.5	20
4410001-4420000	3	1	11	17.5	21
4420001-4430000	3	4	5	18.5	22
4430001-4440000	5	3	8	35.5	30
4440001-4450000	3	3	7	11	17
4450001-4460000	1	4	4	6	13
4460001-4470000	3	1	5	12	16
4470001-4480000	10	8	15	49	45
4480001-4490000	2	1	3	6	13
4490001-4500000	3	4	4	22	29
4500001-4510000	7	4	8	40	32
4510001-4520000	2	2	6	13	13.5
4520001-4530000	2	8	8	15	13.5
4530001-4540000	6	7.5	12	38	58
4540001-4550000	4	2.5	16	18	29
4550001-4560000	7	1	7	21	25
4560001-4570000	5	2	6	16	25.5
4570001-4580000	13	3	11	41	53.5
4580001-4590000	3	4	4	6	10
4590001-4600000	3	2	3	18	14
4600001-4610000	3.5	2.5	10	20.5	26.5
4610001-4620000	2.5	2.5	5	9.5	11.5
4620001-4630000	3	1	5	7	12
4630001-4640000	4	4	6	14	23
NOTE: Data generated by alternative parameter set (PSSM score cutoff increased by 3 and predicted bends of at least 45 degrees over the distance not exceeding 60 bp). See text for details.
